# Supplementary material for: Six new species of Sporothrix from hardwood trees in Poland
Source: MycoKeys. 2021 Aug 4;82:1–32. doi: 10.3897/mycokeys.82.66603 (PMC8357686; doi:10.3897/mycokeys.82.66603)
Supplement: XML Treatment for Sporothrix cracoviensis [file mycokeys.82.66603-treatment1.xml]

<!DOCTYPE tp:taxon-treatment
  PUBLIC "-//TaxonX//DTD Taxonomic Treatment Publishing DTD v0 20100105//EN" "tax-treatment-NSO.dtd">
<tp:taxon-treatment xmlns:tp="http://www.plazi.org/taxpub"><tp:treatment-meta><kwd-group><label>Taxon classification</label><kwd><named-content xmlns:xlink="http://www.w3.org/1999/xlink" content-type="kingdom">Fungi</named-content></kwd><kwd><named-content xmlns:xlink="http://www.w3.org/1999/xlink" content-type="order">Ophiostomatales</named-content></kwd><kwd><named-content xmlns:xlink="http://www.w3.org/1999/xlink" content-type="family">Ophiostomataceae</named-content></kwd></kwd-group><mixed-citation publication-type="journal"><person-group><name><surname>Ostafińska</surname><given-names>Agnieszka</given-names></name><name><surname>Jankowiak</surname><given-names>Robert</given-names></name><name><surname>Bilański</surname><given-names>Piotr</given-names></name><name><surname>Solheim</surname><given-names>Halvor</given-names></name><name><surname>Wingfield</surname><given-names>Michael J.</given-names></name></person-group><article-title>Six new species of <italic><tp:taxon-name><tp:taxon-name-part taxon-name-part-type="genus" reg="Sporothrix">Sporothrix</tp:taxon-name-part></tp:taxon-name></italic> from hardwood trees in Poland</article-title><source>MycoKeys</source><day>04</day><month>8</month><year>2021</year><volume>82</volume><fpage>1</fpage><lpage>32</lpage><pub-id pub-id-type="doi">10.3897/mycokeys.82.66603</pub-id></mixed-citation></tp:treatment-meta><tp:nomenclature><tp:taxon-name>
            <object-id xmlns:xlink="http://www.w3.org/1999/xlink" content-type="arpha" xlink:type="simple">CC070A7F-6EFE-555A-88B7-E6D1B556E89A</object-id>
            <tp:taxon-name-part taxon-name-part-type="genus" reg="Sporothrix">Sporothrix</tp:taxon-name-part>
            <tp:taxon-name-part taxon-name-part-type="species" reg="cracoviensis">cracoviensis</tp:taxon-name-part>
            <object-id xmlns:xlink="http://www.w3.org/1999/xlink" content-type="mycobank" xlink:type="simple">840460</object-id>
          </tp:taxon-name><tp:taxon-authority>R. Jankowiak</tp:taxon-authority><tp:taxon-status xmlns:xlink="http://www.w3.org/1999/xlink" xlink:type="simple">sp. nov.</tp:taxon-status><xref ref-type="fig" rid="F6">Fig. 6</xref></tp:nomenclature><tp:treatment-sec sec-type="etymology" id="SECID0EOCAI"><title>Etymology.</title><p>From Latin, referring to the capital of Małopolskie Voivodeship and the former capital of Poland (Cracovia in Latin, Kraków in Polish); the region where this fungus was collected.</p></tp:treatment-sec><tp:treatment-sec sec-type="material" id="SECID0ETCAI"><title>Type.</title><p>Poland, Małopolskie Province, Krzeszowice, from adult <italic><tp:taxon-name><tp:taxon-name-part taxon-name-part-type="genus" reg="Tryopodendron">Tryopodendron</tp:taxon-name-part><tp:taxon-name-part taxon-name-part-type="species" reg="domesticum">domesticum</tp:taxon-name-part></tp:taxon-name></italic> beetle on <italic><tp:taxon-name><tp:taxon-name-part taxon-name-part-type="genus" reg="Fagus">Fagus</tp:taxon-name-part><tp:taxon-name-part taxon-name-part-type="species" reg="sylvaticum">sylvaticum</tp:taxon-name-part></tp:taxon-name></italic>, January 2014, <italic>R. Jankowiak</italic> (O-F-258628 <bold><italic>holotype</italic></bold>, culture ex-type <abbrev xmlns:xlink="http://www.w3.org/1999/xlink" content-type="institution" xlink:title="Westerdijk Fungal Biodiversity Institute, Utrecht, The Netherlands" id="ABBRID0EUDAI" xlink:type="simple">CBS</abbrev> 147942).</p></tp:treatment-sec><tp:treatment-sec sec-type="description" id="SECID0EZDAI"><title>Description.</title><p>Sexual and asexual structures produced on sterilised beech twigs on surface of malt agar in Petri dishes. <italic>Ascomata</italic> abundant, superficially or partly embedded in the agar, single or in groups; <italic>ascomatal bases</italic> black, globose, (66–)89–153(–245) μm diam., with brown hyphal hairs, 12 to 165 μm long and 1 to 1.8 μm wide at the base; <italic>ascomatal necks</italic> black, straight or curved, (187–)272–462(–611) μm long, diameter (9–)10.4–16.7(22.5) μm at the apex and (26.8–)29.9–50.5(–63.9) μm at the base. <italic>Ostiolar hyphae</italic> present, pale brown, septate, straight or slightly waved, tapering towards the apex or sporadically dichotomous branching at the tip, (7–)8–16(–22) in number (17.8–)29.6–48.4(–64.5) μm long, (0.3–)0.5–1(–1.5) μm at the apex and (1.2–)1.6–2.3–(3) μm at the base. <italic>Asci</italic> evanescent. <italic>Ascospores</italic> one-celled, allantoid in side view (2.8–)3.1–3.8(–5.1) × (1–)1.1–1.4(–1.6) μm, elliptical in front view (2.8–)3.1–4.2(–4.8) × (1–)1.2–1.5(–1.8) μm, sometimes with residual sheath up to 1 μm thick, accumulated in creamy-colored mass at the tip of the neck. <italic>Conidiophores</italic> hyaline, micronematous, simple or branched, straight, simple or branched, bearing several conidiogenous cells, either borne on vegetative hyphae or on upright hyphae. <italic>Conidiogenous cells</italic> blastics, cylindrical, terminal, lateral or intercalary, straight or curved, tapering towards the apex, swollen apical part forming conidia by sympodial proliferation on visible denticles, (4.2–)17.5–43.1(–72.2) μm long, (0.8–)1.1–1.7(–2.1) μm wide at the base. Apical part with denticles (0.8–)1.3–3.7(–7.3) μm long and (1.2–)1.7–3.7(–7.3) μm wide. Conidia hyaline, unicellular, smooth, obovoid to clavate, sometimes slightly curved, with slightly pointed bases, (2.8–)3.2–6.4(–8.7) × (1.1–)1.4–2.1(–2.7) μm, formed directly on denticles. <italic>Culture characteristics</italic>: Cultures showing optimal growth at 25 °C (1 mm/d) with somewhat slower growth by at 20 °C (0.8 mm/d), white, flat, floccose, growing in a circular pattern with smooth margins.</p><fig id="F6" position="float" orientation="portrait"><object-id xmlns:xlink="http://www.w3.org/1999/xlink" content-type="doi" xlink:type="simple">10.3897/mycokeys.82.66603.figure6</object-id><object-id xmlns:xlink="http://www.w3.org/1999/xlink" content-type="arpha" xlink:type="simple">2D986151-0FE4-52B9-B8C2-CD8B6371A2C8</object-id><label>Figure 6.</label><caption><p><italic><tp:taxon-name><tp:taxon-name-part taxon-name-part-type="genus" reg="Sporothrix">Sporothrix</tp:taxon-name-part><tp:taxon-name-part taxon-name-part-type="species" reg="cracoviensis">cracoviensis</tp:taxon-name-part></tp:taxon-name></italic> sp. nov. (<abbrev xmlns:xlink="http://www.w3.org/1999/xlink" content-type="institution" xlink:title="Westerdijk Fungal Biodiversity Institute, Utrecht, The Netherlands" id="ABBRID0ENFAI" xlink:type="simple">CBS</abbrev> 147942) <bold>a</bold> ascoma <bold>b</bold> ascomatal base <bold>c</bold> ostiolar hyphae <bold>d</bold> ascospores <bold>e, f</bold> conidiogenous cell with an inflated cluster of denticles at the apex <bold>g</bold> conidiogenous cells arising directly from hyphae <bold>h</bold> conidia <bold>i</bold> fourteen-day-old culture on <abbrev xmlns:xlink="http://www.w3.org/1999/xlink" xlink:title="Malt Extrat Agar" id="ABBRID0ECGAI" xlink:type="simple">MEA</abbrev>. Scale bars: 50 μm (<bold>a, b</bold>), 25 μm (<bold>c</bold>), 10 μm (<bold>d–h</bold>).</p></caption><graphic xmlns:xlink="http://www.w3.org/1999/xlink" xlink:href="mycokeys-82-001-g006.jpg" position="float" orientation="portrait" xlink:type="simple" id="oo_574234.jpg"><uri content-type="original_file" xlink:type="simple">https://binary.pensoft.net/fig/574234</uri></graphic></fig></tp:treatment-sec><tp:treatment-sec sec-type="host" id="SECID0ERGAI"><title>Host tree.</title><p><italic><tp:taxon-name><tp:taxon-name-part taxon-name-part-type="genus" reg="Fagus">Fagus</tp:taxon-name-part><tp:taxon-name-part taxon-name-part-type="species" reg="sylvatica">sylvatica</tp:taxon-name-part></tp:taxon-name></italic>.</p></tp:treatment-sec><tp:treatment-sec sec-type="Insect vector" id="SECID0ECHAI"><title>Insect vector.</title><p><italic><tp:taxon-name><tp:taxon-name-part taxon-name-part-type="genus" reg="Trypodendron">Trypodendron</tp:taxon-name-part><tp:taxon-name-part taxon-name-part-type="species" reg="domesticum">domesticum</tp:taxon-name-part></tp:taxon-name></italic>, <italic><tp:taxon-name><tp:taxon-name-part taxon-name-part-type="genus" reg="Trypodendron">T.</tp:taxon-name-part><tp:taxon-name-part taxon-name-part-type="species" reg="signatum">signatum</tp:taxon-name-part></tp:taxon-name></italic>.</p></tp:treatment-sec><tp:treatment-sec sec-type="distribution" id="SECID0E5HAI"><title>Distribution.</title><p>Poland</p></tp:treatment-sec><tp:treatment-sec sec-type="Additional specimen examined" id="SECID0EDIAI"><title>Additional specimen examined.</title><p>Poland, Małopolskie Province, Krzeszowice, from adult <italic><tp:taxon-name><tp:taxon-name-part taxon-name-part-type="genus" reg="Tryopodendron">Tryopodendron</tp:taxon-name-part><tp:taxon-name-part taxon-name-part-type="species" reg="domesticum">domesticum</tp:taxon-name-part></tp:taxon-name></italic> beetle on <italic><tp:taxon-name><tp:taxon-name-part taxon-name-part-type="genus" reg="Fagus">Fagus</tp:taxon-name-part><tp:taxon-name-part taxon-name-part-type="species" reg="sylvaticum">sylvaticum</tp:taxon-name-part></tp:taxon-name></italic>, January 2014, <italic>R. Jankowiak</italic> (O-F-258629, cultures <abbrev xmlns:xlink="http://www.w3.org/1999/xlink" content-type="institution" xlink:title="Westerdijk Fungal Biodiversity Institute, Utrecht, The Netherlands" id="ABBRID0EBJAI" xlink:type="simple">CBS</abbrev> 147941).</p></tp:treatment-sec><tp:treatment-sec sec-type="notes" id="SECID0EGJAI"><title>Notes.</title><p><italic><tp:taxon-name><tp:taxon-name-part taxon-name-part-type="genus" reg="Sporothrix">Sporothrix</tp:taxon-name-part><tp:taxon-name-part taxon-name-part-type="species" reg="cracoviensis">cracoviensis</tp:taxon-name-part></tp:taxon-name></italic> is phylogenetically distinct from the other <italic><tp:taxon-name><tp:taxon-name-part taxon-name-part-type="genus" reg="Sporothrix">Sporothrix</tp:taxon-name-part></tp:taxon-name></italic> species based on the <abbrev xmlns:xlink="http://www.w3.org/1999/xlink" xlink:title="beta tubulin" id="ABBRID0E5JAI" xlink:type="simple">βT</abbrev>, <abbrev xmlns:xlink="http://www.w3.org/1999/xlink" xlink:title="calmodulin" id="ABBRID0ECKAI" xlink:type="simple">CAL</abbrev> and <abbrev xmlns:xlink="http://www.w3.org/1999/xlink" xlink:title="translation elongation factor 1-alpha" id="ABBRID0EGKAI" xlink:type="simple">TEF1-α</abbrev> sequences. This species is closely related to <italic><tp:taxon-name><tp:taxon-name-part taxon-name-part-type="genus" reg="Sporothrix">S.</tp:taxon-name-part><tp:taxon-name-part taxon-name-part-type="species" reg="fusiformis">fusiformis</tp:taxon-name-part></tp:taxon-name></italic>, <italic><tp:taxon-name><tp:taxon-name-part taxon-name-part-type="genus" reg="Sporothix">S.</tp:taxon-name-part><tp:taxon-name-part taxon-name-part-type="species" reg="lunata">lunata</tp:taxon-name-part></tp:taxon-name></italic> and <italic><tp:taxon-name><tp:taxon-name-part taxon-name-part-type="genus" reg="Sporothrix">S.</tp:taxon-name-part><tp:taxon-name-part taxon-name-part-type="species" reg="prolifera">prolifera</tp:taxon-name-part></tp:taxon-name></italic>. <italic><tp:taxon-name><tp:taxon-name-part taxon-name-part-type="genus" reg="Sporothrix">Sporothrix</tp:taxon-name-part><tp:taxon-name-part taxon-name-part-type="species" reg="cracoviensis">cracoviensis</tp:taxon-name-part></tp:taxon-name></italic> has smaller ascomatal necks (187–611 μm) compared to <italic><tp:taxon-name><tp:taxon-name-part taxon-name-part-type="genus" reg="Sporothrix">S.</tp:taxon-name-part><tp:taxon-name-part taxon-name-part-type="species" reg="fusiformis">fusiformis</tp:taxon-name-part></tp:taxon-name></italic> (301–1168) μm (<xref ref-type="bibr" rid="B1">Aghayeva et al. 2004</xref>). Their conidial dimensions and shapes showed also differences. <italic><tp:taxon-name><tp:taxon-name-part taxon-name-part-type="genus" reg="Sporothrix">Sporothrix</tp:taxon-name-part><tp:taxon-name-part taxon-name-part-type="species" reg="fusiforme">fusiforme</tp:taxon-name-part></tp:taxon-name></italic> has <tp:taxon-name><tp:taxon-name-part taxon-name-part-type="genus" reg="Sporothrix"/><tp:taxon-name-part taxon-name-part-type="species" reg="fusiforme">fusiforme</tp:taxon-name-part></tp:taxon-name> conidia (<xref ref-type="bibr" rid="B1">Aghayeva et al. 2004</xref>), whereas <italic><tp:taxon-name><tp:taxon-name-part taxon-name-part-type="genus" reg="Sporothrix">S.</tp:taxon-name-part><tp:taxon-name-part taxon-name-part-type="species" reg="cracoviensis">cracoviensis</tp:taxon-name-part></tp:taxon-name></italic> has obovoid to clavate conidia. <italic><tp:taxon-name><tp:taxon-name-part taxon-name-part-type="genus" reg="Sporothix">Sporothix</tp:taxon-name-part><tp:taxon-name-part taxon-name-part-type="species" reg="lunata">lunata</tp:taxon-name-part></tp:taxon-name></italic> has also different shape of conidia (crescent) (<xref ref-type="bibr" rid="B1">Aghayeva et al. 2004</xref>) compared to <italic><tp:taxon-name><tp:taxon-name-part taxon-name-part-type="genus" reg="Sporothrix">S.</tp:taxon-name-part><tp:taxon-name-part taxon-name-part-type="species" reg="cracoviensis">cracoviensis</tp:taxon-name-part></tp:taxon-name></italic> (obovoid to clavate). In addition, <italic><tp:taxon-name><tp:taxon-name-part taxon-name-part-type="genus" reg="Sporothix">S.</tp:taxon-name-part><tp:taxon-name-part taxon-name-part-type="species" reg="lunata">lunata</tp:taxon-name-part></tp:taxon-name></italic> has smaller conidia (2.3–6.2 × 0.8–1.6 μm) (<xref ref-type="bibr" rid="B1">Aghayeva et al. 2004</xref>) compared to <italic><tp:taxon-name><tp:taxon-name-part taxon-name-part-type="genus" reg="Sporothrix">S.</tp:taxon-name-part><tp:taxon-name-part taxon-name-part-type="species" reg="cracoviensis">cracoviensis</tp:taxon-name-part></tp:taxon-name></italic> (2.8–8.7 μm × 1.1–2.7 μm). <italic><tp:taxon-name><tp:taxon-name-part taxon-name-part-type="genus" reg="Sporothrix">Sporothrix</tp:taxon-name-part><tp:taxon-name-part taxon-name-part-type="species" reg="prolifera">prolifera</tp:taxon-name-part></tp:taxon-name></italic> could be distinguished from <italic><tp:taxon-name><tp:taxon-name-part taxon-name-part-type="genus" reg="Sporothrix">S.</tp:taxon-name-part><tp:taxon-name-part taxon-name-part-type="species" reg="cracoviensis">cracoviensis</tp:taxon-name-part></tp:taxon-name></italic> by its smaller ascomatal base (<italic><tp:taxon-name><tp:taxon-name-part taxon-name-part-type="genus" reg="Sporothrix">S.</tp:taxon-name-part><tp:taxon-name-part taxon-name-part-type="species" reg="prolifera">prolifera</tp:taxon-name-part></tp:taxon-name></italic>: 65–90 μm (<xref ref-type="bibr" rid="B50">Kowalski and Butin 1989</xref>); <italic><tp:taxon-name><tp:taxon-name-part taxon-name-part-type="genus" reg="Sporothrix">S.</tp:taxon-name-part><tp:taxon-name-part taxon-name-part-type="species" reg="cracoviensis">cracoviensis</tp:taxon-name-part></tp:taxon-name></italic>: 66–245 μm) and smaller ascomatal necks (<italic><tp:taxon-name><tp:taxon-name-part taxon-name-part-type="genus" reg="Sporothrix">S.</tp:taxon-name-part><tp:taxon-name-part taxon-name-part-type="species" reg="prolifera">prolifera</tp:taxon-name-part></tp:taxon-name></italic>: 75–160 μm (<xref ref-type="bibr" rid="B50">Kowalski and Butin 1989</xref>); <italic><tp:taxon-name><tp:taxon-name-part taxon-name-part-type="genus" reg="Sporothrix">S.</tp:taxon-name-part><tp:taxon-name-part taxon-name-part-type="species" reg="cracoviensis">cracoviensis</tp:taxon-name-part></tp:taxon-name></italic>: 187–611 μm). In addition, <italic><tp:taxon-name><tp:taxon-name-part taxon-name-part-type="genus" reg="Sporothrix">S.</tp:taxon-name-part><tp:taxon-name-part taxon-name-part-type="species" reg="prolifera">prolifera</tp:taxon-name-part></tp:taxon-name></italic> has shorter ostiolar hyphae (<italic><tp:taxon-name><tp:taxon-name-part taxon-name-part-type="genus" reg="Sporothrix">S.</tp:taxon-name-part><tp:taxon-name-part taxon-name-part-type="species" reg="prolifera">prolifera</tp:taxon-name-part></tp:taxon-name></italic>: 15–30 μm (<xref ref-type="bibr" rid="B50">Kowalski and Butin 1989</xref>); <italic><tp:taxon-name><tp:taxon-name-part taxon-name-part-type="genus" reg="Sporothrix">S.</tp:taxon-name-part><tp:taxon-name-part taxon-name-part-type="species" reg="cracoviensis">cracoviensis</tp:taxon-name-part></tp:taxon-name></italic>: 26.8–63.9 μm) and shorter and wider ascospores (<italic><tp:taxon-name><tp:taxon-name-part taxon-name-part-type="genus" reg="Sporothrix">S.</tp:taxon-name-part><tp:taxon-name-part taxon-name-part-type="species" reg="prolifera">prolifera</tp:taxon-name-part></tp:taxon-name></italic>: 3.2–3.8 × 1.8–2 μm (<xref ref-type="bibr" rid="B50">Kowalski and Butin 1989</xref>); <italic><tp:taxon-name><tp:taxon-name-part taxon-name-part-type="genus" reg="Sporothrix">S.</tp:taxon-name-part><tp:taxon-name-part taxon-name-part-type="species" reg="cracoviensis">cracoviensis</tp:taxon-name-part></tp:taxon-name></italic>: 2.8–5.1 × 1–1.6 μm). The conidia of <italic><tp:taxon-name><tp:taxon-name-part taxon-name-part-type="genus" reg="Sporothrix">S.</tp:taxon-name-part><tp:taxon-name-part taxon-name-part-type="species" reg="prolifera">prolifera</tp:taxon-name-part></tp:taxon-name></italic> are also smaller (<italic><tp:taxon-name><tp:taxon-name-part taxon-name-part-type="genus" reg="Sporothrix">S.</tp:taxon-name-part><tp:taxon-name-part taxon-name-part-type="species" reg="prolifera">prolifera</tp:taxon-name-part></tp:taxon-name></italic>: 4–5.8 × 1.6–2.2 μm (<xref ref-type="bibr" rid="B50">Kowalski and Butin 1989</xref>) compared to <italic><tp:taxon-name><tp:taxon-name-part taxon-name-part-type="genus" reg="Sporothrix">S.</tp:taxon-name-part><tp:taxon-name-part taxon-name-part-type="species" reg="cracoviensis">cracoviensis</tp:taxon-name-part></tp:taxon-name></italic> (2.8–8.7 × 1.1–2.7 μm).</p><p><italic><tp:taxon-name><tp:taxon-name-part taxon-name-part-type="genus" reg="Sporothrix">Sporothrix</tp:taxon-name-part><tp:taxon-name-part taxon-name-part-type="species" reg="cracoviensis">cracoviensis</tp:taxon-name-part></tp:taxon-name></italic> was represented by four isolates collected from adult <italic><tp:taxon-name><tp:taxon-name-part taxon-name-part-type="genus" reg="Trypodendron">Trypodendron</tp:taxon-name-part><tp:taxon-name-part taxon-name-part-type="species" reg="domesticum">domesticum</tp:taxon-name-part></tp:taxon-name></italic> beetles on <italic><tp:taxon-name><tp:taxon-name-part taxon-name-part-type="genus" reg="Fagus">Fagus</tp:taxon-name-part><tp:taxon-name-part taxon-name-part-type="species" reg="sylvatica">sylvatica</tp:taxon-name-part></tp:taxon-name></italic>. It corresponds to <italic><tp:taxon-name><tp:taxon-name-part taxon-name-part-type="genus" reg="Sporothrix">Sporothrix</tp:taxon-name-part></tp:taxon-name></italic> sp. 7 in the study of <xref ref-type="bibr" rid="B41">Jankowiak et al. (2019a)</xref>.</p></tp:treatment-sec><ref-list><ref id="B1"><mixed-citation xmlns:xlink="http://www.w3.org/1999/xlink" xlink:type="simple"><person-group><name name-style="western"><surname>Aghayeva</surname><given-names>DN</given-names></name><name name-style="western"><surname>Wingfield</surname><given-names>MJ</given-names></name><name name-style="western"><surname>De Beer</surname><given-names>WZ</given-names></name><name name-style="western"><surname>Kirisits</surname><given-names>T</given-names></name></person-group> (<year>2004</year>) <article-title>Two new <italic><tp:taxon-name><tp:taxon-name-part taxon-name-part-type="genus">Ophiostoma</tp:taxon-name-part></tp:taxon-name></italic> species with <italic><tp:taxon-name><tp:taxon-name-part taxon-name-part-type="genus">Sporothrix</tp:taxon-name-part></tp:taxon-name></italic> anamorphs from Austria and Azerbaijan.</article-title><source>Mycologia</source><volume>96</volume>: <fpage>866</fpage>–<lpage>878</lpage>. <ext-link xlink:type="simple" ext-link-type="doi" xlink:href="10.1080/15572536.2005.11832933">https://doi.org/10.1080/15572536.2005.11832933</ext-link></mixed-citation></ref><ref id="B50"><mixed-citation xmlns:xlink="http://www.w3.org/1999/xlink" xlink:type="simple"><person-group><name name-style="western"><surname>Kowalski</surname><given-names>T</given-names></name><name name-style="western"><surname>Butin</surname><given-names>H</given-names></name></person-group> (<year>1989</year>) <article-title>Taxonomie bekannter und neuer <italic><tp:taxon-name><tp:taxon-name-part taxon-name-part-type="genus">Ceratocystis</tp:taxon-name-part></tp:taxon-name></italic>-Arten an Eiche (<italic><tp:taxon-name><tp:taxon-name-part taxon-name-part-type="genus">Quercus</tp:taxon-name-part><tp:taxon-name-part taxon-name-part-type="species">robur</tp:taxon-name-part></tp:taxon-name></italic> L.).</article-title><source>Journal of Phytophathology</source><volume>124</volume>: <fpage>236</fpage>–<lpage>248</lpage>. <ext-link xlink:type="simple" ext-link-type="doi" xlink:href="10.1111/j.1439-0434.1989.tb04919.x">https://doi.org/10.1111/j.1439-0434.1989.tb04919.x</ext-link></mixed-citation></ref><ref id="B41"><mixed-citation xmlns:xlink="http://www.w3.org/1999/xlink" xlink:type="simple"><person-group><name name-style="western"><surname>Jankowiak</surname><given-names>R</given-names></name><name name-style="western"><surname>Strzałka</surname><given-names>B</given-names></name><name name-style="western"><surname>Bilański</surname><given-names>P</given-names></name><name name-style="western"><surname>Kacprzyk</surname><given-names>M</given-names></name><name name-style="western"><surname>Wieczorek</surname><given-names>P</given-names></name><name name-style="western"><surname>Linnakoski</surname><given-names>R</given-names></name></person-group> (<year>2019a</year>) <article-title>Ophiostomatoid fungi associated with hardwood-infesting bark and ambrosia beetles in Poland: taxonomic diversity and vector specificity.</article-title><source>Fungal Ecology</source><volume>39</volume>: <fpage>152</fpage>–<lpage>167</lpage>. <ext-link xlink:type="simple" ext-link-type="doi" xlink:href="10.1016/j.funeco.2019.02.001">https://doi.org/10.1016/j.funeco.2019.02.001</ext-link></mixed-citation></ref></ref-list></tp:taxon-treatment>
