# Supplementary material for: Six new species of Sporothrix from hardwood trees in Poland
Source: MycoKeys. 2021 Aug 4;82:1–32. doi: 10.3897/mycokeys.82.66603 (PMC8357686; doi:10.3897/mycokeys.82.66603)
Supplement: XML Treatment for Sporothrix fraxini [file mycokeys.82.66603-treatment2.xml]

<!DOCTYPE tp:taxon-treatment
  PUBLIC "-//TaxonX//DTD Taxonomic Treatment Publishing DTD v0 20100105//EN" "tax-treatment-NSO.dtd">
<tp:taxon-treatment xmlns:tp="http://www.plazi.org/taxpub"><tp:treatment-meta><kwd-group><label>Taxon classification</label><kwd><named-content xmlns:xlink="http://www.w3.org/1999/xlink" content-type="kingdom">Fungi</named-content></kwd><kwd><named-content xmlns:xlink="http://www.w3.org/1999/xlink" content-type="order">Ophiostomatales</named-content></kwd><kwd><named-content xmlns:xlink="http://www.w3.org/1999/xlink" content-type="family">Ophiostomataceae</named-content></kwd></kwd-group><mixed-citation publication-type="journal"><person-group><name><surname>Ostafińska</surname><given-names>Agnieszka</given-names></name><name><surname>Jankowiak</surname><given-names>Robert</given-names></name><name><surname>Bilański</surname><given-names>Piotr</given-names></name><name><surname>Solheim</surname><given-names>Halvor</given-names></name><name><surname>Wingfield</surname><given-names>Michael J.</given-names></name></person-group><article-title>Six new species of <italic><tp:taxon-name><tp:taxon-name-part taxon-name-part-type="genus" reg="Sporothrix">Sporothrix</tp:taxon-name-part></tp:taxon-name></italic> from hardwood trees in Poland</article-title><source>MycoKeys</source><day>04</day><month>8</month><year>2021</year><volume>82</volume><fpage>1</fpage><lpage>32</lpage><pub-id pub-id-type="doi">10.3897/mycokeys.82.66603</pub-id></mixed-citation></tp:treatment-meta><tp:nomenclature><tp:taxon-name>
            <object-id xmlns:xlink="http://www.w3.org/1999/xlink" content-type="arpha" xlink:type="simple">9A56C94E-8715-581B-8F9D-8B1FDEB9966F</object-id>
            <tp:taxon-name-part taxon-name-part-type="genus" reg="Sporothrix">Sporothrix</tp:taxon-name-part>
            <tp:taxon-name-part taxon-name-part-type="species" reg="fraxini">fraxini</tp:taxon-name-part>
            <object-id xmlns:xlink="http://www.w3.org/1999/xlink" content-type="mycobank" xlink:type="simple">840463</object-id>
          </tp:taxon-name><tp:taxon-authority>R. Jankowiak</tp:taxon-authority><tp:taxon-status xmlns:xlink="http://www.w3.org/1999/xlink" xlink:type="simple">sp. nov.</tp:taxon-status><xref ref-type="fig" rid="F7">Fig. 7</xref></tp:nomenclature><tp:treatment-sec sec-type="etymology" id="SECID0EFXAI"><title>Etymology.</title><p>From Latin, referring to the genus name of the host (<italic><tp:taxon-name><tp:taxon-name-part taxon-name-part-type="genus" reg="Fraxinus">Fraxinus</tp:taxon-name-part><tp:taxon-name-part taxon-name-part-type="species" reg="excelsior">excelsior</tp:taxon-name-part></tp:taxon-name></italic>).</p></tp:treatment-sec><tp:treatment-sec sec-type="material" id="SECID0EWXAI"><title>Type.</title><p>Poland, Małopolskie Province, Zbylitowska Góra, from the gallery of <italic><tp:taxon-name><tp:taxon-name-part taxon-name-part-type="genus" reg="Hylesinus">Hylesinus</tp:taxon-name-part><tp:taxon-name-part taxon-name-part-type="species" reg="varius">varius</tp:taxon-name-part></tp:taxon-name></italic> on <italic><tp:taxon-name><tp:taxon-name-part taxon-name-part-type="genus" reg="Fraxinus">Fraxinus</tp:taxon-name-part><tp:taxon-name-part taxon-name-part-type="species" reg="excelsior">excelsior</tp:taxon-name-part></tp:taxon-name></italic>, May 2016, <italic>R. Jankowiak</italic> (O-F-258630 <bold><italic>holotype</italic></bold>, culture ex-type <abbrev xmlns:xlink="http://www.w3.org/1999/xlink" content-type="institution" xlink:title="Westerdijk Fungal Biodiversity Institute, Utrecht, The Netherlands" id="ABBRID0EXYAI" xlink:type="simple">CBS</abbrev> 147936).</p></tp:treatment-sec><tp:treatment-sec sec-type="description" id="SECID0E3YAI"><title>Description.</title><p>Sexual and asexual structures produced on sterilized ash twigs and on surface of malt agar in Petri dishes. <italic>Ascomata</italic> abundant, superficially or partly embedded in the agar, single or in groups; <italic>ascomatal base</italic> black, globose, (89–)110–161(–216) μm diam., with brown hyphal hairs, 14 to 65 μm long and 1.1 to 2.1 μm wide at the base; <italic>ascomatal necks</italic> black, straight or curved, (222–)332–461(–526) μm long, diameter (10.1–)11.3–16(–20.4) μm at the apex and (26.2–)29.1–41.4(–53) μm at the base. <italic>Ostiolar hyphae</italic> present, pale brown, septate, straight or rather tortuous, tapering towards the apex or sporadically dichotomous branching at the tip, (8–)10–20(–24) in number (21.4–)31.1–52.1(–73.6) μm long, (0.4–)0.7–1.1(–1.4) μm at the apex and (1.4–)1.8–2.4–(3.1) μm at the base. <italic>Asci</italic> evanescent. <italic>Ascospores</italic> one-celled, allantoid in side view (2.7–)2.9–3.5(–4.4) × (0.9–)1–1.4(–1.8) μm, elliptical in front view (2.2–)2.9–3.8(–4.7) × (0.8–)1.2–1.6(–1.8) μm, sometimes with residual sheath up to 1 μm thick, accumulated in white-color mass at the tip of the neck. <italic>Conidiophores</italic> hyaline, micronematous, simple or branched, straight, simple or branched, bearing several conidiogenous cells, either borne on vegetative hyphae or on upright hyphae. <italic>Conidiogenous cells</italic> blastic, cylindrical terminal or intercalary, straight or curved, tapering towards the apex, swollen apical part forming conidia by sympodial proliferation on hardly visible denticles, (13.6–)14.6–47.7(–99.6) μm long, (0.9–)1.2–1.6(–1.9) μm wide at the base. Apical part (0.8–)1.7–5.1(–10.6) μm long and (0.8–)1.1–2(–3) μm wide. <italic>Conidia</italic> hyaline, unicellular, smooth, obovoid to ellipsoidal, ends slightly rounded or truncate, (2.6–)3.4–5(–6.8) × (0.8–)1.1–1.6(–2) μm, formed directly on denticles. <italic>Culture characteristics</italic>: Cultures showing optimum growth at 25 °C (1 mm/d) followed by at 30 °C (0.9 mm/d), white, flat, growing in a circular pattern with smooth margins, with sparse aerial mycelium, often fading around the edges.</p><fig id="F7" position="float" orientation="portrait"><object-id xmlns:xlink="http://www.w3.org/1999/xlink" content-type="doi" xlink:type="simple">10.3897/mycokeys.82.66603.figure7</object-id><object-id xmlns:xlink="http://www.w3.org/1999/xlink" content-type="arpha" xlink:type="simple">EC4968F9-AF2C-5B7F-A424-A5CE4EE0B1B2</object-id><label>Figure 7.</label><caption><p><italic><tp:taxon-name><tp:taxon-name-part taxon-name-part-type="genus" reg="Sporothrix">Sporothrix</tp:taxon-name-part><tp:taxon-name-part taxon-name-part-type="species" reg="fraxini">fraxini</tp:taxon-name-part></tp:taxon-name></italic> sp. nov. (<abbrev xmlns:xlink="http://www.w3.org/1999/xlink" content-type="institution" xlink:title="Westerdijk Fungal Biodiversity Institute, Utrecht, The Netherlands" id="ABBRID0ES1AI" xlink:type="simple">CBS</abbrev> 147936) <bold>a</bold> ascoma <bold>b</bold> ascomatal base <bold>c</bold> ostiolar hyphae <bold>d</bold> ascospores <bold>e</bold> conidiogenous cell with an inflated cluster of denticles at the apex <bold>f</bold> conidia <bold>g</bold> fourteen-day-old culture on <abbrev xmlns:xlink="http://www.w3.org/1999/xlink" xlink:title="Malt Extrat Agar" id="ABBRID0EF2AI" xlink:type="simple">MEA</abbrev>. Scale bars: 100 μm (<bold>a</bold>), 50 μm (<bold>b</bold>), 25 μm (<bold>c</bold>), 10 μm (<bold>d–f</bold>).</p></caption><graphic xmlns:xlink="http://www.w3.org/1999/xlink" xlink:href="mycokeys-82-001-g007.jpg" position="float" orientation="portrait" xlink:type="simple" id="oo_574235.jpg"><uri content-type="original_file" xlink:type="simple">https://binary.pensoft.net/fig/574235</uri></graphic></fig></tp:treatment-sec><tp:treatment-sec sec-type="host" id="SECID0EW2AI"><title>Host tree.</title><p><italic><tp:taxon-name><tp:taxon-name-part taxon-name-part-type="genus" reg="Fraxinus">Fraxinus</tp:taxon-name-part><tp:taxon-name-part taxon-name-part-type="species" reg="excelsior">excelsior</tp:taxon-name-part></tp:taxon-name></italic>.</p></tp:treatment-sec><tp:treatment-sec sec-type="Insect vector" id="SECID0EH3AI"><title>Insect vector.</title><p><italic><tp:taxon-name><tp:taxon-name-part taxon-name-part-type="genus" reg="Hylesinus">Hylesinus</tp:taxon-name-part><tp:taxon-name-part taxon-name-part-type="species" reg="crenatus">crenatus</tp:taxon-name-part></tp:taxon-name></italic>, <italic><tp:taxon-name><tp:taxon-name-part taxon-name-part-type="genus" reg="Hylesinus">H.</tp:taxon-name-part><tp:taxon-name-part taxon-name-part-type="species" reg="varius">varius</tp:taxon-name-part></tp:taxon-name></italic>.</p></tp:treatment-sec><tp:treatment-sec sec-type="distribution" id="SECID0ED4AI"><title>Distribution.</title><p>Poland</p></tp:treatment-sec><tp:treatment-sec sec-type="Additional specimen examined" id="SECID0EI4AI"><title>Additional specimen examined.</title><p>Poland, Małopolskie Province, Zbylitowska Góra, from the gallery of <italic><tp:taxon-name><tp:taxon-name-part taxon-name-part-type="genus" reg="Hylesinus">Hylesinus</tp:taxon-name-part><tp:taxon-name-part taxon-name-part-type="species" reg="varius">varius</tp:taxon-name-part></tp:taxon-name></italic> on <italic><tp:taxon-name><tp:taxon-name-part taxon-name-part-type="genus" reg="Fraxinus">Fraxinus</tp:taxon-name-part><tp:taxon-name-part taxon-name-part-type="species" reg="excelsior">excelsior</tp:taxon-name-part></tp:taxon-name></italic>, May 2016, <italic>R. Jankowiak</italic> (O-F-258631, cultures <abbrev xmlns:xlink="http://www.w3.org/1999/xlink" content-type="institution" xlink:title="Westerdijk Fungal Biodiversity Institute, Utrecht, The Netherlands" id="ABBRID0EG5AI" xlink:type="simple">CBS</abbrev> 147938).</p></tp:treatment-sec><tp:treatment-sec sec-type="notes" id="SECID0EL5AI"><title>Notes.</title><p>This species is phylogenetically distinct from the other <italic><tp:taxon-name><tp:taxon-name-part taxon-name-part-type="genus" reg="Sporothrix">Sporothrix</tp:taxon-name-part></tp:taxon-name></italic> species based on the <abbrev xmlns:xlink="http://www.w3.org/1999/xlink" xlink:title="internal transcribed spacer" id="ABBRID0EY5AI" xlink:type="simple">ITS</abbrev>, <abbrev xmlns:xlink="http://www.w3.org/1999/xlink" xlink:title="beta tubulin" id="ABBRID0E35AI" xlink:type="simple">βT</abbrev>, <abbrev xmlns:xlink="http://www.w3.org/1999/xlink" xlink:title="calmodulin" id="ABBRID0EA6AI" xlink:type="simple">CAL</abbrev> and <abbrev xmlns:xlink="http://www.w3.org/1999/xlink" xlink:title="translation elongation factor 1-alpha" id="ABBRID0EE6AI" xlink:type="simple">TEF1-α</abbrev> sequences. <italic><tp:taxon-name><tp:taxon-name-part taxon-name-part-type="genus" reg="Sporothrix">Sporothrix</tp:taxon-name-part><tp:taxon-name-part taxon-name-part-type="species" reg="fraxini">fraxini</tp:taxon-name-part></tp:taxon-name></italic> is closely related to <italic><tp:taxon-name><tp:taxon-name-part taxon-name-part-type="genus" reg="Sporothrix">S.</tp:taxon-name-part><tp:taxon-name-part taxon-name-part-type="species" reg="variecibatus">variecibatus</tp:taxon-name-part></tp:taxon-name></italic>. However, <italic><tp:taxon-name><tp:taxon-name-part taxon-name-part-type="genus" reg="Sporothrix">S.</tp:taxon-name-part><tp:taxon-name-part taxon-name-part-type="species" reg="variecibatus">variecibatus</tp:taxon-name-part></tp:taxon-name></italic> does not produce a sexual morph, and has narrower conidia (2–3 μm) (<xref ref-type="bibr" rid="B70">Roets et al. 2008</xref>) compared to <italic><tp:taxon-name><tp:taxon-name-part taxon-name-part-type="genus" reg="Sporothrix">S.</tp:taxon-name-part><tp:taxon-name-part taxon-name-part-type="species" reg="fraxini">fraxini</tp:taxon-name-part></tp:taxon-name></italic> (0.8–2 μm). In addition, the conidia of <italic><tp:taxon-name><tp:taxon-name-part taxon-name-part-type="genus" reg="Sporothrix">S.</tp:taxon-name-part><tp:taxon-name-part taxon-name-part-type="species" reg="variecibatus">variecibatus</tp:taxon-name-part></tp:taxon-name></italic> are clavate while <italic><tp:taxon-name><tp:taxon-name-part taxon-name-part-type="genus" reg="Sporothrix">S.</tp:taxon-name-part><tp:taxon-name-part taxon-name-part-type="species" reg="fraxini">fraxini</tp:taxon-name-part></tp:taxon-name></italic> has obovoid to ellipsoidal conidia.</p><p><italic><tp:taxon-name><tp:taxon-name-part taxon-name-part-type="genus" reg="Sporothrix">Sporothrix</tp:taxon-name-part><tp:taxon-name-part taxon-name-part-type="species" reg="fraxini">fraxini</tp:taxon-name-part></tp:taxon-name></italic> was represented by three isolates collected from the galleries of <italic><tp:taxon-name><tp:taxon-name-part taxon-name-part-type="genus" reg="Hylesinus">Hylesinus</tp:taxon-name-part><tp:taxon-name-part taxon-name-part-type="species" reg="varius">varius</tp:taxon-name-part></tp:taxon-name></italic> on <italic><tp:taxon-name><tp:taxon-name-part taxon-name-part-type="genus" reg="Fraxinus">Fraxinus</tp:taxon-name-part><tp:taxon-name-part taxon-name-part-type="species" reg="excelsior">excelsior</tp:taxon-name-part></tp:taxon-name></italic>. It corresponds to <italic><tp:taxon-name><tp:taxon-name-part taxon-name-part-type="genus" reg="Sporothrix">Sporothrix</tp:taxon-name-part></tp:taxon-name></italic> sp. 8 in the previous study of <xref ref-type="bibr" rid="B41">Jankowiak et al. (2019a)</xref>.</p></tp:treatment-sec><ref-list><ref id="B70"><mixed-citation xmlns:xlink="http://www.w3.org/1999/xlink" xlink:type="simple"><person-group><name name-style="western"><surname>Roets</surname><given-names>F</given-names></name><name name-style="western"><surname>De Beer</surname><given-names>ZW</given-names></name><name name-style="western"><surname>Wingfield</surname><given-names>MJ</given-names></name><name name-style="western"><surname>Crous</surname><given-names>PW</given-names></name><name name-style="western"><surname>Dreyer</surname><given-names>LL</given-names></name></person-group> (<year>2008</year>) <article-title><italic><tp:taxon-name><tp:taxon-name-part taxon-name-part-type="genus">Ophiostoma</tp:taxon-name-part><tp:taxon-name-part taxon-name-part-type="species">gemellus</tp:taxon-name-part></tp:taxon-name></italic> and <italic><tp:taxon-name><tp:taxon-name-part taxon-name-part-type="genus">Sporothrix</tp:taxon-name-part><tp:taxon-name-part taxon-name-part-type="species">variecibatus</tp:taxon-name-part></tp:taxon-name></italic> from mites infesting <italic><tp:taxon-name><tp:taxon-name-part taxon-name-part-type="genus">Protea</tp:taxon-name-part><tp:taxon-name-part taxon-name-part-type="species">infructescences</tp:taxon-name-part></tp:taxon-name></italic> in South Africa.</article-title><source>Mycologia</source><volume>100</volume>: <fpage>496</fpage>–<lpage>510</lpage>. <ext-link xlink:type="simple" ext-link-type="uri" xlink:href="https://www.jstor.org/stable/20444973">https://www.jstor.org/stable/20444973</ext-link></mixed-citation></ref><ref id="B41"><mixed-citation xmlns:xlink="http://www.w3.org/1999/xlink" xlink:type="simple"><person-group><name name-style="western"><surname>Jankowiak</surname><given-names>R</given-names></name><name name-style="western"><surname>Strzałka</surname><given-names>B</given-names></name><name name-style="western"><surname>Bilański</surname><given-names>P</given-names></name><name name-style="western"><surname>Kacprzyk</surname><given-names>M</given-names></name><name name-style="western"><surname>Wieczorek</surname><given-names>P</given-names></name><name name-style="western"><surname>Linnakoski</surname><given-names>R</given-names></name></person-group> (<year>2019a</year>) <article-title>Ophiostomatoid fungi associated with hardwood-infesting bark and ambrosia beetles in Poland: taxonomic diversity and vector specificity.</article-title><source>Fungal Ecology</source><volume>39</volume>: <fpage>152</fpage>–<lpage>167</lpage>. <ext-link xlink:type="simple" ext-link-type="doi" xlink:href="10.1016/j.funeco.2019.02.001">https://doi.org/10.1016/j.funeco.2019.02.001</ext-link></mixed-citation></ref></ref-list></tp:taxon-treatment>
