# Supplementary material for: Six new species of Sporothrix from hardwood trees in Poland
Source: MycoKeys. 2021 Aug 4;82:1–32. doi: 10.3897/mycokeys.82.66603 (PMC8357686; doi:10.3897/mycokeys.82.66603)
Supplement: XML Treatment for Sporothrix resoviensis [file mycokeys.82.66603-treatment3.xml]

<!DOCTYPE tp:taxon-treatment
  PUBLIC "-//TaxonX//DTD Taxonomic Treatment Publishing DTD v0 20100105//EN" "tax-treatment-NSO.dtd">
<tp:taxon-treatment xmlns:tp="http://www.plazi.org/taxpub"><tp:treatment-meta><kwd-group><label>Taxon classification</label><kwd><named-content xmlns:xlink="http://www.w3.org/1999/xlink" content-type="kingdom">Fungi</named-content></kwd><kwd><named-content xmlns:xlink="http://www.w3.org/1999/xlink" content-type="order">Ophiostomatales</named-content></kwd><kwd><named-content xmlns:xlink="http://www.w3.org/1999/xlink" content-type="family">Ophiostomataceae</named-content></kwd></kwd-group><mixed-citation publication-type="journal"><person-group><name><surname>Ostafińska</surname><given-names>Agnieszka</given-names></name><name><surname>Jankowiak</surname><given-names>Robert</given-names></name><name><surname>Bilański</surname><given-names>Piotr</given-names></name><name><surname>Solheim</surname><given-names>Halvor</given-names></name><name><surname>Wingfield</surname><given-names>Michael J.</given-names></name></person-group><article-title>Six new species of <italic><tp:taxon-name><tp:taxon-name-part taxon-name-part-type="genus" reg="Sporothrix">Sporothrix</tp:taxon-name-part></tp:taxon-name></italic> from hardwood trees in Poland</article-title><source>MycoKeys</source><day>04</day><month>8</month><year>2021</year><volume>82</volume><fpage>1</fpage><lpage>32</lpage><pub-id pub-id-type="doi">10.3897/mycokeys.82.66603</pub-id></mixed-citation></tp:treatment-meta><tp:nomenclature><tp:taxon-name>
            <object-id xmlns:xlink="http://www.w3.org/1999/xlink" content-type="arpha" xlink:type="simple">FE138B30-1262-51AB-9F44-063D7FC05B43</object-id>
            <tp:taxon-name-part taxon-name-part-type="genus" reg="Sporothrix">Sporothrix</tp:taxon-name-part>
            <tp:taxon-name-part taxon-name-part-type="species" reg="resoviensis">resoviensis</tp:taxon-name-part>
            <object-id xmlns:xlink="http://www.w3.org/1999/xlink" content-type="mycobank" xlink:type="simple">840475</object-id>
          </tp:taxon-name><tp:taxon-authority>R. Jankowiak &amp; A. Ostafińska</tp:taxon-authority><tp:taxon-status xmlns:xlink="http://www.w3.org/1999/xlink" xlink:type="simple">sp. nov.</tp:taxon-status><xref ref-type="fig" rid="F8">Fig. 8</xref></tp:nomenclature><tp:treatment-sec sec-type="etymology" id="SECID0EJEBI"><title>Etymology.</title><p>From Latin, referring to the capital of Podkarpackie Voivodeship (Resovia in Latin, Rzeszów in Polish), the region from which this fungus was collected.</p></tp:treatment-sec><tp:treatment-sec sec-type="material" id="SECID0EOEBI"><title>Type.</title><p>Poland, Podkarpackie Province, Borownica, from the wound on <italic><tp:taxon-name><tp:taxon-name-part taxon-name-part-type="genus" reg="Betula">Betula</tp:taxon-name-part><tp:taxon-name-part taxon-name-part-type="species" reg="pendula">pendula</tp:taxon-name-part></tp:taxon-name></italic>, June 2016, <italic>A. Ostafińska</italic>, (O-F-258632 <bold><italic>holotype</italic></bold>, culture ex-type <abbrev xmlns:xlink="http://www.w3.org/1999/xlink" content-type="institution" xlink:title="Westerdijk Fungal Biodiversity Institute, Utrecht, The Netherlands" id="ABBRID0EEFBI" xlink:type="simple">CBS</abbrev> 147927).</p></tp:treatment-sec><tp:treatment-sec sec-type="description" id="SECID0EJFBI"><title>Description.</title><p>Sexual and asexual structures produced on sterilised birch twigs and on surface of malt agar in Petri dishes. <italic>Ascomata</italic> abundant, superficially or partly embedded in the agar, single or in groups; <italic>ascomatal bases</italic> black, globose, (87–)113–184(–232) μm diam., with brown hyphal hairs, 14 to 44 μm long and 0.9 to 2.2 μm wide at the base; <italic>ascomatal necks</italic> black, straight or curved, often extended at the base, (228–)378–624(–700) μm long, diameter (10–)11.2–17(–20.2) μm at the apex and (26.2–)34–47.7(–56) μm at the base. <italic>Ostiolar hyphae</italic> present, pale brown, septate, straight or curved, tapering towards the apex and often swollen at the tip, (7–)9–15(–18) in number, (15.7–)26.1–47.7(–67.6) μm long, (0.3–)0.7–1.5(–2.5) μm at the apex and (1.3–)2–3–(3.4) μm at the base. <italic>Asci</italic> evanescent. <italic>Ascospores</italic> one-celled, kidney-shaped to almost triangular in side view (2.7–)3.2–3.9(–4.4) × (1.4–)1.7–2.1(–2.3) μm, oblong-elliptical in front view (2.6–)3–3.8(–4.9) × (1.4–)1.7–2.2(–2.6) μm, without residual sheath accumulated in white-colored mass at the tip of the neck. <italic>Conidiophores</italic> hyaline, micronematous, straight, simple and bearing several conidiogenous cells, either borne on vegetative hyphae or on upright hyphae. <italic>Conidiogenous cells</italic> blastic, cylindrical, terminal, lateral or intercalary, straight or curved, swollen apical part forming conidia by sympodial proliferation on easily visible denticles, (3.1–)9.3–57(–120.1) μm long, (1–)1.1–1.6(–2.2) μm wide at the base. Apical part (1.3–)1.9–3.5(–4.4) μm long and (1.4–)2.4–3.9(–4.5) μm wide. <italic>Conidia</italic> hyaline, unicellular, smooth, obovate to ellipsoidal, pointed at the base, (3.9–)4.3–6.7(–8.5) × (2.1–)2.4–3.4(–4) μm, formed singly on denticles or on the side of vegetative hyphae. <italic>Culture characteristics</italic>: Cultures showing optimum growth at 25 °C (1.8 mm/d) followed by at 30 °C (1.7 mm/d), white, growing in a circular pattern with smooth margins, funiculose and woolly.</p><fig id="F8" position="float" orientation="portrait"><object-id xmlns:xlink="http://www.w3.org/1999/xlink" content-type="doi" xlink:type="simple">10.3897/mycokeys.82.66603.figure8</object-id><object-id xmlns:xlink="http://www.w3.org/1999/xlink" content-type="arpha" xlink:type="simple">57982859-F17E-5EDD-840C-ED6EFC131720</object-id><label>Figure 8.</label><caption><p><italic><tp:taxon-name><tp:taxon-name-part taxon-name-part-type="genus" reg="Sporothrix">Sporothrix</tp:taxon-name-part><tp:taxon-name-part taxon-name-part-type="species" reg="resoviensis">resoviensis</tp:taxon-name-part></tp:taxon-name></italic> sp. nov. (<abbrev xmlns:xlink="http://www.w3.org/1999/xlink" content-type="institution" xlink:title="Westerdijk Fungal Biodiversity Institute, Utrecht, The Netherlands" id="ABBRID0E6GBI" xlink:type="simple">CBS</abbrev> 147927) <bold>a</bold> ascoma <bold>b, c</bold> ostiolar hyphae <bold>d</bold> ascospores <bold>e–g</bold> conidiogenous cell with an inflated cluster of denticles at the apex <bold>h</bold> conidia <bold>i</bold> fourteen-day-old culture on <abbrev xmlns:xlink="http://www.w3.org/1999/xlink" xlink:title="Malt Extrat Agar" id="ABBRID0EQHBI" xlink:type="simple">MEA</abbrev>. Scale bars: 250 μm (<bold>a</bold>), 25 μm (<bold>b, c</bold>), 10 μm (<bold>d</bold>), 25 μm (<bold>e</bold>), 10 μm (<bold>f–h</bold>).</p></caption><graphic xmlns:xlink="http://www.w3.org/1999/xlink" xlink:href="mycokeys-82-001-g008.jpg" position="float" orientation="portrait" xlink:type="simple" id="oo_574236.jpg"><uri content-type="original_file" xlink:type="simple">https://binary.pensoft.net/fig/574236</uri></graphic></fig></tp:treatment-sec><tp:treatment-sec sec-type="host" id="SECID0EDIBI"><title>Host trees.</title><p><italic><tp:taxon-name><tp:taxon-name-part taxon-name-part-type="genus" reg="Betula">Betula</tp:taxon-name-part><tp:taxon-name-part taxon-name-part-type="species" reg="pendula">pendula</tp:taxon-name-part></tp:taxon-name></italic>.</p></tp:treatment-sec><tp:treatment-sec sec-type="Insect vector" id="SECID0EUIBI"><title>Insect vector.</title><p>unknown.</p></tp:treatment-sec><tp:treatment-sec sec-type="distribution" id="SECID0EZIBI"><title>Distribution.</title><p>Poland.</p></tp:treatment-sec><tp:treatment-sec sec-type="notes" id="SECID0E5IBI"><title>Note.</title><p><italic><tp:taxon-name><tp:taxon-name-part taxon-name-part-type="genus" reg="Sporothrix">Sporothrix</tp:taxon-name-part><tp:taxon-name-part taxon-name-part-type="species" reg="resoviensis">resoviensis</tp:taxon-name-part></tp:taxon-name></italic> is phylogenetically distinct from the other <italic><tp:taxon-name><tp:taxon-name-part taxon-name-part-type="genus" reg="Sporothrix">Sporothrix</tp:taxon-name-part></tp:taxon-name></italic> species based on the <abbrev xmlns:xlink="http://www.w3.org/1999/xlink" xlink:title="internal transcribed spacer" id="ABBRID0EWJBI" xlink:type="simple">ITS</abbrev>, <abbrev xmlns:xlink="http://www.w3.org/1999/xlink" xlink:title="beta tubulin" id="ABBRID0E1JBI" xlink:type="simple">βT</abbrev>, <abbrev xmlns:xlink="http://www.w3.org/1999/xlink" xlink:title="calmodulin" id="ABBRID0E5JBI" xlink:type="simple">CAL</abbrev> and <abbrev xmlns:xlink="http://www.w3.org/1999/xlink" xlink:title="translation elongation factor 1-alpha" id="ABBRID0ECKBI" xlink:type="simple">TEF1-α</abbrev> sequences. This species grouped most closely with <italic><tp:taxon-name><tp:taxon-name-part taxon-name-part-type="genus" reg="Sporothrix">S.</tp:taxon-name-part><tp:taxon-name-part taxon-name-part-type="species" reg="stenoceras">stenoceras</tp:taxon-name-part></tp:taxon-name></italic> but can be distinguished by its larger ascospores (<italic><tp:taxon-name><tp:taxon-name-part taxon-name-part-type="genus" reg="Sporothrix">S.</tp:taxon-name-part><tp:taxon-name-part taxon-name-part-type="species" reg="resoviensis">resoviensis</tp:taxon-name-part></tp:taxon-name></italic>: 2.7–4.4 × 1.4–3.3 μm; <italic><tp:taxon-name><tp:taxon-name-part taxon-name-part-type="genus" reg="Sporothrix">S.</tp:taxon-name-part><tp:taxon-name-part taxon-name-part-type="species" reg="stenoceras">stenoceras</tp:taxon-name-part></tp:taxon-name></italic>: 2.0–2.9 × 1.3–1.4 μm (<xref ref-type="bibr" rid="B68">Robak 1932</xref>). Perithecia developing on the agar medium and twigs have significantly shorter necks (<italic><tp:taxon-name><tp:taxon-name-part taxon-name-part-type="genus" reg="Sporothrix">S.</tp:taxon-name-part><tp:taxon-name-part taxon-name-part-type="species" reg="resoviensis">resoviensis</tp:taxon-name-part></tp:taxon-name></italic>: 228–700 μm; <italic><tp:taxon-name><tp:taxon-name-part taxon-name-part-type="genus" reg="Sporothrix">S.</tp:taxon-name-part><tp:taxon-name-part taxon-name-part-type="species" reg="stenoceras">stenoceras</tp:taxon-name-part></tp:taxon-name></italic>: 450–1500 μm (<xref ref-type="bibr" rid="B68">Robak 1932</xref>). <italic><tp:taxon-name><tp:taxon-name-part taxon-name-part-type="genus" reg="Sporothrix">Sporothrix</tp:taxon-name-part><tp:taxon-name-part taxon-name-part-type="species" reg="resoviensis">resoviensis</tp:taxon-name-part></tp:taxon-name></italic> has larger conidia (3.9–8.5 × 2.1–4 μm) compared to <italic><tp:taxon-name><tp:taxon-name-part taxon-name-part-type="genus" reg="Sporothrix">S.</tp:taxon-name-part><tp:taxon-name-part taxon-name-part-type="species" reg="stenoceras">stenoceras</tp:taxon-name-part></tp:taxon-name></italic> (3.4–6.9 × 2–3.4 μm). This new species also differs from <italic><tp:taxon-name><tp:taxon-name-part taxon-name-part-type="genus" reg="Sporothrix">S.</tp:taxon-name-part><tp:taxon-name-part taxon-name-part-type="species" reg="stenoceras">stenoceras</tp:taxon-name-part></tp:taxon-name></italic> based on culture morphology, where <italic><tp:taxon-name><tp:taxon-name-part taxon-name-part-type="genus" reg="Sporothrix">S.</tp:taxon-name-part><tp:taxon-name-part taxon-name-part-type="species" reg="resoviensis">resoviensis</tp:taxon-name-part></tp:taxon-name></italic> produces wooly cultures, different to the sparse and flat mycelium of <italic><tp:taxon-name><tp:taxon-name-part taxon-name-part-type="genus" reg="Sporothrix">S.</tp:taxon-name-part><tp:taxon-name-part taxon-name-part-type="species" reg="stenoceras">stenoceras</tp:taxon-name-part></tp:taxon-name></italic> (<xref ref-type="bibr" rid="B68">Robak 1932</xref>).</p><p><italic><tp:taxon-name><tp:taxon-name-part taxon-name-part-type="genus" reg="Sporothrix">Sporothrix</tp:taxon-name-part><tp:taxon-name-part taxon-name-part-type="species" reg="resoviensis">resoviensis</tp:taxon-name-part></tp:taxon-name></italic> was represented by one isolate collected from a wound on <italic><tp:taxon-name><tp:taxon-name-part taxon-name-part-type="genus" reg="Betula">Betula</tp:taxon-name-part><tp:taxon-name-part taxon-name-part-type="species" reg="pendula">pendula</tp:taxon-name-part></tp:taxon-name></italic>. It corresponds to <italic><tp:taxon-name><tp:taxon-name-part taxon-name-part-type="genus" reg="Sporothrix">Sporothrix</tp:taxon-name-part></tp:taxon-name></italic> sp. 10 in the study of <xref ref-type="bibr" rid="B42">Jankowiak et al. (2019b)</xref>.</p></tp:treatment-sec><ref-list><ref id="B68"><mixed-citation xmlns:xlink="http://www.w3.org/1999/xlink" xlink:type="simple"><person-group><name name-style="western"><surname>Robak</surname><given-names>H</given-names></name></person-group> (<year>1932</year>) <article-title>Investigations regarding fungi on Norwegian ground wood pulp and fungal infection at wood pulp mills.</article-title><source>Nyt Magazin for Naturvidenskaberne</source><volume>71</volume>: <fpage>185</fpage>–<lpage>330</lpage>.</mixed-citation></ref><ref id="B42"><mixed-citation xmlns:xlink="http://www.w3.org/1999/xlink" xlink:type="simple"><person-group><name name-style="western"><surname>Jankowiak</surname><given-names>R</given-names></name><name name-style="western"><surname>Bilański</surname><given-names>P</given-names></name><name name-style="western"><surname>Ostafińska</surname><given-names>A</given-names></name><name name-style="western"><surname>Linnakoski</surname><given-names>R</given-names></name></person-group> (<year>2019b</year>) <article-title><tp:taxon-name><tp:taxon-name-part taxon-name-part-type="genus">Ophiostomatales</tp:taxon-name-part></tp:taxon-name> associated with wounds on hardwood trees in Poland.</article-title><source>Plant Pathology</source><volume>68</volume>: <fpage>1407</fpage>–<lpage>1424</lpage>. <ext-link xlink:type="simple" ext-link-type="doi" xlink:href="10.1111/ppa.13061">https://doi.org/10.1111/ppa.13061</ext-link></mixed-citation></ref></ref-list></tp:taxon-treatment>
