# Supplementary material for: Six new species of Sporothrix from hardwood trees in Poland
Source: MycoKeys. 2021 Aug 4;82:1–32. doi: 10.3897/mycokeys.82.66603 (PMC8357686; doi:10.3897/mycokeys.82.66603)
Supplement: XML Treatment for Sporothrix cryptarchum [file mycokeys.82.66603-treatment4.xml]

<!DOCTYPE tp:taxon-treatment
  PUBLIC "-//TaxonX//DTD Taxonomic Treatment Publishing DTD v0 20100105//EN" "tax-treatment-NSO.dtd">
<tp:taxon-treatment xmlns:tp="http://www.plazi.org/taxpub"><tp:treatment-meta><kwd-group><label>Taxon classification</label><kwd><named-content xmlns:xlink="http://www.w3.org/1999/xlink" content-type="kingdom">Fungi</named-content></kwd><kwd><named-content xmlns:xlink="http://www.w3.org/1999/xlink" content-type="order">Ophiostomatales</named-content></kwd><kwd><named-content xmlns:xlink="http://www.w3.org/1999/xlink" content-type="family">Ophiostomataceae</named-content></kwd></kwd-group><mixed-citation publication-type="journal"><person-group><name><surname>Ostafińska</surname><given-names>Agnieszka</given-names></name><name><surname>Jankowiak</surname><given-names>Robert</given-names></name><name><surname>Bilański</surname><given-names>Piotr</given-names></name><name><surname>Solheim</surname><given-names>Halvor</given-names></name><name><surname>Wingfield</surname><given-names>Michael J.</given-names></name></person-group><article-title>Six new species of <italic><tp:taxon-name><tp:taxon-name-part taxon-name-part-type="genus" reg="Sporothrix">Sporothrix</tp:taxon-name-part></tp:taxon-name></italic> from hardwood trees in Poland</article-title><source>MycoKeys</source><day>04</day><month>8</month><year>2021</year><volume>82</volume><fpage>1</fpage><lpage>32</lpage><pub-id pub-id-type="doi">10.3897/mycokeys.82.66603</pub-id></mixed-citation></tp:treatment-meta><tp:nomenclature><tp:taxon-name>
            <object-id xmlns:xlink="http://www.w3.org/1999/xlink" content-type="arpha" xlink:type="simple">DA830A6A-94B4-55E9-BF76-8B7D1DE2C68D</object-id>
            <tp:taxon-name-part taxon-name-part-type="genus" reg="Sporothrix">Sporothrix</tp:taxon-name-part>
            <tp:taxon-name-part taxon-name-part-type="species" reg="cryptarchum">cryptarchum</tp:taxon-name-part>
            <object-id xmlns:xlink="http://www.w3.org/1999/xlink" content-type="mycobank" xlink:type="simple">840477</object-id>
          </tp:taxon-name><tp:taxon-authority>R. Jankowiak &amp; A. Ostafińska</tp:taxon-authority><tp:taxon-status xmlns:xlink="http://www.w3.org/1999/xlink" xlink:type="simple">sp. nov.</tp:taxon-status><xref ref-type="fig" rid="F9">Fig. 9</xref></tp:nomenclature><tp:treatment-sec sec-type="etymology" id="SECID0EQQBI"><title>Etymology.</title><p>Referring to the genus name of the beetle, <italic><tp:taxon-name><tp:taxon-name-part taxon-name-part-type="genus" reg="Cryptarcha">Cryptarcha</tp:taxon-name-part></tp:taxon-name></italic> sp. (<italic><tp:taxon-name><tp:taxon-name-part taxon-name-part-type="genus" reg="Coleoptera">Coleoptera</tp:taxon-name-part></tp:taxon-name></italic>: <italic><tp:taxon-name><tp:taxon-name-part taxon-name-part-type="genus" reg="Nitidulidae">Nitidulidae</tp:taxon-name-part></tp:taxon-name></italic>), with which this fungus is associated.</p></tp:treatment-sec><tp:treatment-sec sec-type="material" id="SECID0ELRBI"><title>Type.</title><p>Poland, Małopolskie Province, Wierzchosławice, from <italic><tp:taxon-name><tp:taxon-name-part taxon-name-part-type="genus" reg="Cryptarcha">Cryptarcha</tp:taxon-name-part><tp:taxon-name-part taxon-name-part-type="species" reg="undata">undata</tp:taxon-name-part></tp:taxon-name></italic> on <italic><tp:taxon-name><tp:taxon-name-part taxon-name-part-type="genus" reg="Quercus">Quercus</tp:taxon-name-part><tp:taxon-name-part taxon-name-part-type="species" reg="robur">robur</tp:taxon-name-part></tp:taxon-name></italic>, June 2016, <italic>R. Jankowiak</italic>, (O-F-258633 <bold><italic>holotype</italic></bold>, culture ex-type <abbrev xmlns:xlink="http://www.w3.org/1999/xlink" content-type="institution" xlink:title="Westerdijk Fungal Biodiversity Institute, Utrecht, The Netherlands" id="ABBRID0EMSBI" xlink:type="simple">CBS</abbrev> 147934).</p></tp:treatment-sec><tp:treatment-sec sec-type="description" id="SECID0ERSBI"><title>Description.</title><p>Sexual and asexual structures produced on the sterilised oak twigs and on the surface of malt agar in Petri dishes. <italic>Ascomata</italic> abundant, superficially or partly embedded in the agar, single or in groups; <italic>ascomatal bases</italic> black, globose, (55–)115–172(–210) μm diam., with brown hyphal hairs, 15 to 141 μm long and 0.9 to 3.8 μm wide at the base; <italic>ascomatal necks</italic> black, straight or curved, (126–)198–412(–544) μm long, diameter (10.9–)13–19(–23.8) μm at the apex and (17.6–)29.3–47.6(–59.6) μm at the base. <italic>Ostiolar hyphae</italic> present, pale brown, with small granules, septate, straight or curved, simple or dichotomous branching, tips tapering or sometimes thickened, (9–)13–24(–31) in number, (15.8–)30.5–51.8(–60.9) μm long, (0.2–)0.3–0.5(–0.7) μm at the apex and (0.9–)1.6–2.4–(3) μm at the base. <italic>Asci</italic> subglobose to ovoid, (5.5–)6.7–9(–11) × (4–)4.9–6.2(–7.2) μm. <italic>Ascospores</italic> one-celled, kidney-shaped to almost triangular in side view in side view (3.2–)3.8–4.7(–5.8) × (0.8–)1–1.3(–1.5) μm, elliptical in front view (3.1–)3.6–4.4(–5) × (1–)1.2–1.6(–1.8) μm, sometimes with residual sheath up to 0.6 μm thick, accumulated in white-colored mass at the tip of the neck. <italic>Conidiophores</italic> hyaline, micronematous, simple or occasionally branched and bearing several conidiogenous cells, either borne on vegetative hyphae or on upright hyphae. <italic>Conidiogenous cells</italic> blastic, cylindrical, terminal, lateral or intercalary, straight or curved, tapering towards the apex, swollen apical part forming conidia by sympodial proliferation on narrow denticles, (2.2–)13.9–51.2(–102.8) μm long, (0.7–)1.2–1.8(–2.2) μm wide at the base. Apical part (0.6–)1.4–3.1(–5.3) μm long and (1–)1.7–3(–3.8) μm wide, single denticles often below. Conidia of two types: 1) abundant in cultures, often produced, hyaline, unicellular, smooth, obovate to ellipsoid, pointed at the base, (3.3–)4.6–8.1(–10.3) × (1–)1.3–1.9(–2.2) μm, formed directly on denticles; 2) sparse in cultures, subhyaline to lightly pigmented, unicellular, smooth, subglobose to globose, (2.3–)3.1–4.1(–4.5) μm diam, formed singly, either directly on the side of vegetative hyphae or on short lateral branches. <italic>Culture characteristics</italic>: Cultures showing optimum growth at 25 °C (1.3 mm/d) followed by at 30 °C (1.1 mm/d), mostly pigmented or white or pig, flat, growing in a circular pattern with smooth margins.</p><fig id="F9" position="float" orientation="portrait"><object-id xmlns:xlink="http://www.w3.org/1999/xlink" content-type="doi" xlink:type="simple">10.3897/mycokeys.82.66603.figure9</object-id><object-id xmlns:xlink="http://www.w3.org/1999/xlink" content-type="arpha" xlink:type="simple">D987D070-564C-5E45-9B0A-C7982C4F5C41</object-id><label>Figure 9.</label><caption><p><italic><tp:taxon-name><tp:taxon-name-part taxon-name-part-type="genus" reg="Sporothrix">Sporothrix</tp:taxon-name-part><tp:taxon-name-part taxon-name-part-type="species" reg="cryptarchum">cryptarchum</tp:taxon-name-part></tp:taxon-name></italic> sp. nov. (<abbrev xmlns:xlink="http://www.w3.org/1999/xlink" content-type="institution" xlink:title="Westerdijk Fungal Biodiversity Institute, Utrecht, The Netherlands" id="ABBRID0EOUBI" xlink:type="simple">CBS</abbrev> 147934) <bold>a</bold> ascoma <bold>b</bold> ascomatal base <bold>c, d</bold> ostiolar hyphae <bold>e</bold> ascospores <bold>f</bold> asci <bold>g</bold> conidiogenous cell with an inflated cluster of denticles at the apex <bold>h</bold> conidia <bold>i</bold> globose conidia arising on long conidiophore <bold>j</bold> globose conidia arising directly from hyphae <bold>k</bold> fourteen-day-old culture on <abbrev xmlns:xlink="http://www.w3.org/1999/xlink" xlink:title="Malt Extrat Agar" id="ABBRID0EZVBI" xlink:type="simple">MEA</abbrev>. Scale bars: 100 μm (<bold>a</bold>), 25 μm (<bold>b–d</bold>), 10 μm (<bold>e</bold>), 25 μm (<bold>f, g</bold>), 10 μm (<bold>h, i</bold>), 5 μm (<bold>j</bold>).</p></caption><graphic xmlns:xlink="http://www.w3.org/1999/xlink" xlink:href="mycokeys-82-001-g009.jpg" position="float" orientation="portrait" xlink:type="simple" id="oo_574237.jpg"><uri content-type="original_file" xlink:type="simple">https://binary.pensoft.net/fig/574237</uri></graphic></fig></tp:treatment-sec><tp:treatment-sec sec-type="host" id="SECID0EOWBI"><title>Host tree.</title><p><italic><tp:taxon-name><tp:taxon-name-part taxon-name-part-type="genus" reg="Alnus">Alnus</tp:taxon-name-part><tp:taxon-name-part taxon-name-part-type="species" reg="glutinosa">glutinosa</tp:taxon-name-part></tp:taxon-name></italic>, <italic><tp:taxon-name><tp:taxon-name-part taxon-name-part-type="genus" reg="Quercus">Quercus</tp:taxon-name-part><tp:taxon-name-part taxon-name-part-type="species" reg="robur">robur</tp:taxon-name-part></tp:taxon-name></italic>.</p></tp:treatment-sec><tp:treatment-sec sec-type="Insect vector" id="SECID0EKXBI"><title>Insect vector.</title><p><italic><tp:taxon-name><tp:taxon-name-part taxon-name-part-type="genus" reg="Cryptarcha">Cryptarcha</tp:taxon-name-part><tp:taxon-name-part taxon-name-part-type="species" reg="undata">undata</tp:taxon-name-part></tp:taxon-name></italic>, <italic><tp:taxon-name><tp:taxon-name-part taxon-name-part-type="genus" reg="Cryptarcha">C.</tp:taxon-name-part><tp:taxon-name-part taxon-name-part-type="species" reg="strigata">strigata</tp:taxon-name-part></tp:taxon-name></italic>.</p></tp:treatment-sec><tp:treatment-sec sec-type="distribution" id="SECID0EGYBI"><title>Distribution.</title><p>Poland.</p></tp:treatment-sec><tp:treatment-sec sec-type="Additional specimen examined" id="SECID0ELYBI"><title>Additional specimen examined.</title><p>Poland, Małopolskie Province, Wierzchosławice, from <italic><tp:taxon-name><tp:taxon-name-part taxon-name-part-type="genus" reg="Cryptarcha">Cryptarcha</tp:taxon-name-part><tp:taxon-name-part taxon-name-part-type="species" reg="undata">undata</tp:taxon-name-part></tp:taxon-name></italic> on <italic><tp:taxon-name><tp:taxon-name-part taxon-name-part-type="genus" reg="Quercus">Quercus</tp:taxon-name-part><tp:taxon-name-part taxon-name-part-type="species" reg="robur">robur</tp:taxon-name-part></tp:taxon-name></italic>, June 2016, <italic>R. Jankowiak</italic>, (O-F-258634, cultures <abbrev xmlns:xlink="http://www.w3.org/1999/xlink" content-type="institution" xlink:title="Westerdijk Fungal Biodiversity Institute, Utrecht, The Netherlands" id="ABBRID0EJZBI" xlink:type="simple">CBS</abbrev> 147933).</p></tp:treatment-sec><tp:treatment-sec sec-type="notes" id="SECID0EOZBI"><title>Notes.</title><p>This species is phylogenetically distinct from the other <italic><tp:taxon-name><tp:taxon-name-part taxon-name-part-type="genus" reg="Sporothrix">Sporothrix</tp:taxon-name-part></tp:taxon-name></italic> species based on the <abbrev xmlns:xlink="http://www.w3.org/1999/xlink" xlink:title="internal transcribed spacer" id="ABBRID0E2ZBI" xlink:type="simple">ITS</abbrev>, <abbrev xmlns:xlink="http://www.w3.org/1999/xlink" xlink:title="beta tubulin" id="ABBRID0E6ZBI" xlink:type="simple">βT</abbrev>, <abbrev xmlns:xlink="http://www.w3.org/1999/xlink" xlink:title="calmodulin" id="ABBRID0ED1BI" xlink:type="simple">CAL</abbrev> and <abbrev xmlns:xlink="http://www.w3.org/1999/xlink" xlink:title="translation elongation factor 1-alpha" id="ABBRID0EH1BI" xlink:type="simple">TEF1-α</abbrev> sequences. <italic><tp:taxon-name><tp:taxon-name-part taxon-name-part-type="genus" reg="Sporothrix">Sporothrix</tp:taxon-name-part><tp:taxon-name-part taxon-name-part-type="species" reg="cryptarchum">cryptarchum</tp:taxon-name-part></tp:taxon-name></italic> is phylogenetically closely related to <italic><tp:taxon-name><tp:taxon-name-part taxon-name-part-type="genus" reg="Sporothrix">S.</tp:taxon-name-part><tp:taxon-name-part taxon-name-part-type="species" reg="undulata">undulata</tp:taxon-name-part></tp:taxon-name></italic> (<italic><tp:taxon-name><tp:taxon-name-part taxon-name-part-type="genus" reg="Sporothrix">Sporothrix</tp:taxon-name-part></tp:taxon-name></italic> sp. 12) described in the present study. This species also shares morphological similarities such as kidney-shaped ascospores and two morphological forms of conidia with <italic><tp:taxon-name><tp:taxon-name-part taxon-name-part-type="genus" reg="Sporothrix">S.</tp:taxon-name-part><tp:taxon-name-part taxon-name-part-type="species" reg="undulata">undulata</tp:taxon-name-part></tp:taxon-name></italic>. However, <italic><tp:taxon-name><tp:taxon-name-part taxon-name-part-type="genus" reg="Sporothrix">S.</tp:taxon-name-part><tp:taxon-name-part taxon-name-part-type="species" reg="cryptarchum">cryptarchum</tp:taxon-name-part></tp:taxon-name></italic> has narrow ascospores (0.8–1.5 µm) compared to <italic><tp:taxon-name><tp:taxon-name-part taxon-name-part-type="genus" reg="Sporothrix">S.</tp:taxon-name-part><tp:taxon-name-part taxon-name-part-type="species" reg="undulata">undulata</tp:taxon-name-part></tp:taxon-name></italic> (1.1–2 µm). It also has distinct ostiolar hyphae, with those in <italic><tp:taxon-name><tp:taxon-name-part taxon-name-part-type="genus" reg="Sporothrix">S.</tp:taxon-name-part><tp:taxon-name-part taxon-name-part-type="species" reg="cryptarchum">cryptarchum</tp:taxon-name-part></tp:taxon-name></italic> often dichotomously branching while in <italic><tp:taxon-name><tp:taxon-name-part taxon-name-part-type="genus" reg="Sporothrix">S.</tp:taxon-name-part><tp:taxon-name-part taxon-name-part-type="species" reg="undulata">undulata</tp:taxon-name-part></tp:taxon-name></italic> these hyphae occur only sporadically and do not have dichotomous branching. Both species produce hyaline and pigmented conidia. However, <italic><tp:taxon-name><tp:taxon-name-part taxon-name-part-type="genus" reg="Sporothrix">S.</tp:taxon-name-part><tp:taxon-name-part taxon-name-part-type="species" reg="cryptarchum">cryptarchum</tp:taxon-name-part></tp:taxon-name></italic> cultures are predominantly hyaline whereas those in pure cultures of <italic><tp:taxon-name><tp:taxon-name-part taxon-name-part-type="genus" reg="Sporothrix">S.</tp:taxon-name-part><tp:taxon-name-part taxon-name-part-type="species" reg="undulata">undulata</tp:taxon-name-part></tp:taxon-name></italic> are mostly pigmented. Their conidial shapes in these two species are similar but their dimensions are distinct. <italic><tp:taxon-name><tp:taxon-name-part taxon-name-part-type="genus" reg="Sporothrix">Sporothrix</tp:taxon-name-part><tp:taxon-name-part taxon-name-part-type="species" reg="cryptarchum">cryptarchum</tp:taxon-name-part></tp:taxon-name></italic> has conidia that are smaller than those of <italic><tp:taxon-name><tp:taxon-name-part taxon-name-part-type="genus" reg="Sporothrix">S.</tp:taxon-name-part><tp:taxon-name-part taxon-name-part-type="species" reg="undulata">undulata</tp:taxon-name-part></tp:taxon-name></italic>. In addition, cultures of <italic><tp:taxon-name><tp:taxon-name-part taxon-name-part-type="genus" reg="Sporothrix">S.</tp:taxon-name-part><tp:taxon-name-part taxon-name-part-type="species" reg="cryptarchum">cryptarchum</tp:taxon-name-part></tp:taxon-name></italic> are white and grow in a circular pattern with smooth margins while those of <italic><tp:taxon-name><tp:taxon-name-part taxon-name-part-type="genus" reg="Sporothrix">S.</tp:taxon-name-part><tp:taxon-name-part taxon-name-part-type="species" reg="undulata">undulata</tp:taxon-name-part></tp:taxon-name></italic> grow in a circular pattern with undulate margins and some have grey pigmentation.</p><p><italic><tp:taxon-name><tp:taxon-name-part taxon-name-part-type="genus" reg="Sporothrix">Sporothrix</tp:taxon-name-part><tp:taxon-name-part taxon-name-part-type="species" reg="cryptarchum">cryptarchum</tp:taxon-name-part></tp:taxon-name></italic> was represented by four isolates collected from Poland. It corresponds to <italic><tp:taxon-name><tp:taxon-name-part taxon-name-part-type="genus" reg="Sporothrix">Sporothrix</tp:taxon-name-part></tp:taxon-name></italic> sp. 11 in the study of <xref ref-type="bibr" rid="B42">Jankowiak et al. (2019b)</xref>. <italic><tp:taxon-name><tp:taxon-name-part taxon-name-part-type="genus" reg="Sporothrix">Sporothrix</tp:taxon-name-part><tp:taxon-name-part taxon-name-part-type="species" reg="cryptarchum">cryptarchum</tp:taxon-name-part></tp:taxon-name></italic> was isolated from wounds on hardwood trees and nitidulid beetles (<italic><tp:taxon-name><tp:taxon-name-part taxon-name-part-type="genus" reg="Coleoptera">Coleoptera</tp:taxon-name-part></tp:taxon-name></italic>: <italic><tp:taxon-name><tp:taxon-name-part taxon-name-part-type="genus" reg="Nitidulidae">Nitidulidae</tp:taxon-name-part></tp:taxon-name></italic>), which visited fresh wounds on <italic><tp:taxon-name><tp:taxon-name-part taxon-name-part-type="genus" reg="Quercus">Quercus</tp:taxon-name-part><tp:taxon-name-part taxon-name-part-type="species" reg="robur">robur</tp:taxon-name-part></tp:taxon-name></italic>.</p></tp:treatment-sec><ref-list><ref id="B42"><mixed-citation xmlns:xlink="http://www.w3.org/1999/xlink" xlink:type="simple"><person-group><name name-style="western"><surname>Jankowiak</surname><given-names>R</given-names></name><name name-style="western"><surname>Bilański</surname><given-names>P</given-names></name><name name-style="western"><surname>Ostafińska</surname><given-names>A</given-names></name><name name-style="western"><surname>Linnakoski</surname><given-names>R</given-names></name></person-group> (<year>2019b</year>) <article-title><tp:taxon-name><tp:taxon-name-part taxon-name-part-type="genus">Ophiostomatales</tp:taxon-name-part></tp:taxon-name> associated with wounds on hardwood trees in Poland.</article-title><source>Plant Pathology</source><volume>68</volume>: <fpage>1407</fpage>–<lpage>1424</lpage>. <ext-link xlink:type="simple" ext-link-type="doi" xlink:href="10.1111/ppa.13061">https://doi.org/10.1111/ppa.13061</ext-link></mixed-citation></ref></ref-list></tp:taxon-treatment>
