# Supplementary material for: Six new species of Sporothrix from hardwood trees in Poland
Source: MycoKeys. 2021 Aug 4;82:1–32. doi: 10.3897/mycokeys.82.66603 (PMC8357686; doi:10.3897/mycokeys.82.66603)
Supplement: XML Treatment for Sporothrix undulata [file mycokeys.82.66603-treatment5.xml]

<!DOCTYPE tp:taxon-treatment
  PUBLIC "-//TaxonX//DTD Taxonomic Treatment Publishing DTD v0 20100105//EN" "tax-treatment-NSO.dtd">
<tp:taxon-treatment xmlns:tp="http://www.plazi.org/taxpub"><tp:treatment-meta><kwd-group><label>Taxon classification</label><kwd><named-content xmlns:xlink="http://www.w3.org/1999/xlink" content-type="kingdom">Fungi</named-content></kwd><kwd><named-content xmlns:xlink="http://www.w3.org/1999/xlink" content-type="order">Ophiostomatales</named-content></kwd><kwd><named-content xmlns:xlink="http://www.w3.org/1999/xlink" content-type="family">Ophiostomataceae</named-content></kwd></kwd-group><mixed-citation publication-type="journal"><person-group><name><surname>Ostafińska</surname><given-names>Agnieszka</given-names></name><name><surname>Jankowiak</surname><given-names>Robert</given-names></name><name><surname>Bilański</surname><given-names>Piotr</given-names></name><name><surname>Solheim</surname><given-names>Halvor</given-names></name><name><surname>Wingfield</surname><given-names>Michael J.</given-names></name></person-group><article-title>Six new species of <italic><tp:taxon-name><tp:taxon-name-part taxon-name-part-type="genus" reg="Sporothrix">Sporothrix</tp:taxon-name-part></tp:taxon-name></italic> from hardwood trees in Poland</article-title><source>MycoKeys</source><day>04</day><month>8</month><year>2021</year><volume>82</volume><fpage>1</fpage><lpage>32</lpage><pub-id pub-id-type="doi">10.3897/mycokeys.82.66603</pub-id></mixed-citation></tp:treatment-meta><tp:nomenclature><tp:taxon-name>
            <object-id xmlns:xlink="http://www.w3.org/1999/xlink" content-type="arpha" xlink:type="simple">3BC030F9-9C2F-5B67-AF8C-CBF7E15B88FE</object-id>
            <tp:taxon-name-part taxon-name-part-type="genus" reg="Sporothrix">Sporothrix</tp:taxon-name-part>
            <tp:taxon-name-part taxon-name-part-type="species" reg="undulata">undulata</tp:taxon-name-part>
            <object-id xmlns:xlink="http://www.w3.org/1999/xlink" content-type="mycobank" xlink:type="simple">840478</object-id>
          </tp:taxon-name><tp:taxon-authority>R. Jankowiak &amp; A. Ostafińska</tp:taxon-authority><tp:taxon-status xmlns:xlink="http://www.w3.org/1999/xlink" xlink:type="simple">sp. nov.</tp:taxon-status><xref ref-type="fig" rid="F10">Fig. 10</xref></tp:nomenclature><tp:treatment-sec sec-type="etymology" id="SECID0EKCCI"><title>Etymology.</title><p>Referring to the aerial mycelium growing in undulating concentric zones on <abbrev xmlns:xlink="http://www.w3.org/1999/xlink" xlink:title="Malt Extrat Agar" id="ABBRID0EQCCI" xlink:type="simple">MEA</abbrev>.</p></tp:treatment-sec><tp:treatment-sec sec-type="material" id="SECID0EUCCI"><title>Type.</title><p>Poland, Małopolskie Province, Wierzchosławice, from <italic><tp:taxon-name><tp:taxon-name-part taxon-name-part-type="genus" reg="Epuraea">Epuraea</tp:taxon-name-part><tp:taxon-name-part taxon-name-part-type="species" reg="guttata">guttata</tp:taxon-name-part></tp:taxon-name></italic> on <italic><tp:taxon-name><tp:taxon-name-part taxon-name-part-type="genus" reg="Quercus">Quercus</tp:taxon-name-part><tp:taxon-name-part taxon-name-part-type="species" reg="robur">robur</tp:taxon-name-part></tp:taxon-name></italic>, June 2016, <italic>R. Jankowiak</italic>, (O-F-258635 <bold><italic>holotype</italic></bold>, culture ex-type <abbrev xmlns:xlink="http://www.w3.org/1999/xlink" content-type="institution" xlink:title="Westerdijk Fungal Biodiversity Institute, Utrecht, The Netherlands" id="ABBRID0EVDCI" xlink:type="simple">CBS</abbrev> 147929).</p></tp:treatment-sec><tp:treatment-sec sec-type="description" id="SECID0E1DCI"><title>Description.</title><p>Sexual and asexual structures produced on sterilised oak twigs and on surface of malt agar in Petri dishes. <italic>Ascomata</italic> abundant, superficially or partly embedded in the agar, single or in groups; <italic>ascomatal base</italic> black, globose, (65–)95–186(–223) μm diam., with brown hyphal hairs, 8 to 134 μm long and 1.2 to 3.1 μm wide at the base; <italic>ascomatal necks</italic> black, straight or curved, (114–)174–482(–697) μm long, diameter (9.1–)12.3–18.7(–24.2) μm at the apex and (14.7–)22–40.3(–58.7) μm at the base. <italic>Ostiolar hyphae</italic> present, pale brown, with small granules, septate, straight or slightly waved, tapering towards the apex or sporadically dichotomously branched at the tip, (9–)16–28(–31) in number, (29.4–)39.9–59.5(–72) μm long, (0.4–)0.6–1(–1.1) μm at the apex and (1.5–)1.8–2.7–(3.3) μm at the base. <italic>Asci</italic> subglobose to ovoid, (5.7–)6.7–8.5(–9.4) × (3.4–)4.4–5.8(–6.4) μm. <italic>Ascospores</italic> one-celled, kidney-shaped to almost triangular in side view (3.4–)3.8–4.6(–4.9) × (1.1–)1.4–1.7(–2) μm, elliptical in front view (3.2–)3.5–4.5(–5.6) × (0.9–)1.5–2.1(–2.8) μm, sometimes with residual sheath up to 0.6 μm thick, accumulated in white-colored mass at the tip of the neck. <italic>Conidiophores</italic> hyaline, micronematous or semimacronematous, simple or occasionally branched and bearing several conidiogenous cells, either borne on vegetative hyphae or on upright hyphae. <italic>Conidiogenous cells</italic> blastic, cylindrical, terminal, lateral or intercalary, straight or curved, slightly tapering towards the apex, swollen apical part forming conidia by sympodial proliferation on small or hardly visible denticles, (5.2–)11.3–50.4(–112.2) μm long, (0.9–)1.3–1.8(–2.1) μm wide at the base. Apical part (1.1–)1.6–3.4(–5.9) μm long and (1.1–)1.7–3.5(–5.4) μm wide. <italic>Conidia</italic> of two types: 1) sparsely in cultures, hyaline, unicellular, smooth, ellipsoid, pointed at the base, (3.2–)4.2–7.8(–11.7) × (1.4–)1.7–2.4(–3.5) μm, formed directly on denticles; 2) abundant in cultures, subhyaline to lightly pigmented, unicellular, smooth, subglobose to globose, sometimes pointed at the base, (2.1–)2.9–4.2(–5.5) μm diam, formed singly or in chains, either directly on the side of vegetative hyphae, on short lateral branches or denticles. <italic>Culture characteristics</italic>: Cultures showing optimum growth at 25 °C (1.2 mm/d) with growth somewhat slower at 20 °C and 30 °C (0.9 mm/d), white or white grey, flat, growing in a circular pattern with undulate margins.</p><fig id="F10" position="float" orientation="portrait"><object-id xmlns:xlink="http://www.w3.org/1999/xlink" content-type="doi" xlink:type="simple">10.3897/mycokeys.82.66603.figure10</object-id><object-id xmlns:xlink="http://www.w3.org/1999/xlink" content-type="arpha" xlink:type="simple">9CE4D2B2-97E3-5E69-B760-EE3B43866D00</object-id><label>Figure 10.</label><caption><p><italic><tp:taxon-name><tp:taxon-name-part taxon-name-part-type="genus" reg="Sporothrix">Sporothrix</tp:taxon-name-part><tp:taxon-name-part taxon-name-part-type="species" reg="undulata">undulata</tp:taxon-name-part></tp:taxon-name></italic> sp. nov. (<abbrev xmlns:xlink="http://www.w3.org/1999/xlink" content-type="institution" xlink:title="Westerdijk Fungal Biodiversity Institute, Utrecht, The Netherlands" id="ABBRID0EZFCI" xlink:type="simple">CBS</abbrev> 147929) <bold>a</bold> ascoma <bold>b</bold> ascomatal base <bold>c</bold> ostiolar hyphae <bold>d</bold> asci <bold>e</bold> ascospores <bold>f–h</bold> globose conidia arising on long conidiophore or directly from hyphae <bold>i</bold> globose conidia <bold>j</bold> conidiogenous cell with an inflated cluster of denticles at the apex <bold>k</bold> conidia <bold>l–m</bold> fourteen-day-old culture on <abbrev xmlns:xlink="http://www.w3.org/1999/xlink" xlink:title="Malt Extrat Agar" id="ABBRID0EEHCI" xlink:type="simple">MEA</abbrev> (left- pigmented <abbrev xmlns:xlink="http://www.w3.org/1999/xlink" content-type="institution" xlink:title="Westerdijk Fungal Biodiversity Institute, Utrecht, The Netherlands" id="ABBRID0EIHCI" xlink:type="simple">CBS</abbrev> 147929, right – white KFL404DB16bRJCU). Scale bars: 100 μm (<bold>a</bold>), 25 μm (<bold>b–d</bold>), 10 μm (<bold>e</bold>), 25 μm (<bold>f</bold>), 10 μm (<bold>g, h</bold>), 5 μm (<bold>i</bold>), 10 μm (<bold>j</bold>), 5 μm (<bold>k</bold>).</p></caption><graphic xmlns:xlink="http://www.w3.org/1999/xlink" xlink:href="mycokeys-82-001-g010.jpg" position="float" orientation="portrait" xlink:type="simple" id="oo_574238.jpg"><uri content-type="original_file" xlink:type="simple">https://binary.pensoft.net/fig/574238</uri></graphic></fig></tp:treatment-sec><tp:treatment-sec sec-type="host" id="SECID0ECICI"><title>Host tree.</title><p><italic><tp:taxon-name><tp:taxon-name-part taxon-name-part-type="genus" reg="Alnus">Alnus</tp:taxon-name-part><tp:taxon-name-part taxon-name-part-type="species" reg="glutinosa">glutinosa</tp:taxon-name-part></tp:taxon-name></italic>, <italic><tp:taxon-name><tp:taxon-name-part taxon-name-part-type="genus" reg="Carpinus">Carpinus</tp:taxon-name-part><tp:taxon-name-part taxon-name-part-type="species" reg="betulus">betulus</tp:taxon-name-part></tp:taxon-name></italic>, <italic><tp:taxon-name><tp:taxon-name-part taxon-name-part-type="genus" reg="Fagus">Fagus</tp:taxon-name-part><tp:taxon-name-part taxon-name-part-type="species" reg="sylvatica">sylvatica</tp:taxon-name-part></tp:taxon-name></italic>, <italic><tp:taxon-name><tp:taxon-name-part taxon-name-part-type="genus" reg="Quercus">Quercus</tp:taxon-name-part><tp:taxon-name-part taxon-name-part-type="species" reg="robur">robur</tp:taxon-name-part></tp:taxon-name></italic>, <italic><tp:taxon-name><tp:taxon-name-part taxon-name-part-type="genus" reg="Quercus">Quercus</tp:taxon-name-part><tp:taxon-name-part taxon-name-part-type="species" reg="rubra">rubra</tp:taxon-name-part></tp:taxon-name></italic>, <italic><tp:taxon-name><tp:taxon-name-part taxon-name-part-type="genus" reg="Salix">Salix</tp:taxon-name-part><tp:taxon-name-part taxon-name-part-type="species" reg="fragilis">fragilis</tp:taxon-name-part></tp:taxon-name></italic>.</p></tp:treatment-sec><tp:treatment-sec sec-type="Insect vector" id="SECID0EKKCI"><title>Insect vector.</title><p><italic><tp:taxon-name><tp:taxon-name-part taxon-name-part-type="genus" reg="Cryptarcha">Cryptarcha</tp:taxon-name-part><tp:taxon-name-part taxon-name-part-type="species" reg="undata">undata</tp:taxon-name-part></tp:taxon-name></italic>, <italic><tp:taxon-name><tp:taxon-name-part taxon-name-part-type="genus" reg="Epuraea">Epuraea</tp:taxon-name-part><tp:taxon-name-part taxon-name-part-type="species" reg="guttata">guttata</tp:taxon-name-part></tp:taxon-name></italic>.</p></tp:treatment-sec><tp:treatment-sec sec-type="distribution" id="SECID0EGLCI"><title>Distribution.</title><p>Poland.</p></tp:treatment-sec><tp:treatment-sec sec-type="Additional specimen examined" id="SECID0ELLCI"><title>Additional specimen examined.</title><p>Poland, Małopolskie Province, Wierzchosławice, from wound on <italic><tp:taxon-name><tp:taxon-name-part taxon-name-part-type="genus" reg="Quercus">Quercus</tp:taxon-name-part><tp:taxon-name-part taxon-name-part-type="species" reg="robur">robur</tp:taxon-name-part></tp:taxon-name></italic>, October 2015, <italic>R. Jankowiak</italic> (O-F-258636, cultures <abbrev xmlns:xlink="http://www.w3.org/1999/xlink" content-type="institution" xlink:title="Westerdijk Fungal Biodiversity Institute, Utrecht, The Netherlands" id="ABBRID0E5LCI" xlink:type="simple">CBS</abbrev> 147931).</p></tp:treatment-sec><tp:treatment-sec sec-type="notes" id="SECID0EDMCI"><title>Notes.</title><p>This species is phylogenetically distinct from the other <italic><tp:taxon-name><tp:taxon-name-part taxon-name-part-type="genus" reg="Sporothrix">Sporothrix</tp:taxon-name-part></tp:taxon-name></italic> species based on the <abbrev xmlns:xlink="http://www.w3.org/1999/xlink" xlink:title="internal transcribed spacer" id="ABBRID0EQMCI" xlink:type="simple">ITS</abbrev>, <abbrev xmlns:xlink="http://www.w3.org/1999/xlink" xlink:title="beta tubulin" id="ABBRID0EUMCI" xlink:type="simple">βT</abbrev>, <abbrev xmlns:xlink="http://www.w3.org/1999/xlink" xlink:title="calmodulin" id="ABBRID0EYMCI" xlink:type="simple">CAL</abbrev> and <abbrev xmlns:xlink="http://www.w3.org/1999/xlink" xlink:title="translation elongation factor 1-alpha" id="ABBRID0E3MCI" xlink:type="simple">TEF1-α</abbrev> sequences. <italic><tp:taxon-name><tp:taxon-name-part taxon-name-part-type="genus" reg="Sporothrix">Sporothrix</tp:taxon-name-part><tp:taxon-name-part taxon-name-part-type="species" reg="undulata">undulata</tp:taxon-name-part></tp:taxon-name></italic> is phylogenetically closely related to <italic><tp:taxon-name><tp:taxon-name-part taxon-name-part-type="genus" reg="Sporothrix">S.</tp:taxon-name-part><tp:taxon-name-part taxon-name-part-type="species" reg="cryptarchum">cryptarchum</tp:taxon-name-part></tp:taxon-name></italic> described in this study. The morphological differences between <italic><tp:taxon-name><tp:taxon-name-part taxon-name-part-type="genus" reg="Sporothrix">S.</tp:taxon-name-part><tp:taxon-name-part taxon-name-part-type="species" reg="undulata">undulata</tp:taxon-name-part></tp:taxon-name></italic> and <italic><tp:taxon-name><tp:taxon-name-part taxon-name-part-type="genus" reg="Sporothrix">S.</tp:taxon-name-part><tp:taxon-name-part taxon-name-part-type="species" reg="cryptarchum">cryptarchum</tp:taxon-name-part></tp:taxon-name></italic> are described in the section above treating <italic><tp:taxon-name><tp:taxon-name-part taxon-name-part-type="genus" reg="Sporothrix">S.</tp:taxon-name-part><tp:taxon-name-part taxon-name-part-type="species" reg="cryptarchum">cryptarchum</tp:taxon-name-part></tp:taxon-name></italic>.</p><p><italic><tp:taxon-name><tp:taxon-name-part taxon-name-part-type="genus" reg="Sporothrix">Sporothrix</tp:taxon-name-part><tp:taxon-name-part taxon-name-part-type="species" reg="undulata">undulata</tp:taxon-name-part></tp:taxon-name></italic> was represented by nine isolates collected from Poland. It corresponds to <italic><tp:taxon-name><tp:taxon-name-part taxon-name-part-type="genus" reg="Sporothrix">Sporothrix</tp:taxon-name-part></tp:taxon-name></italic> sp. 12 in the study of <xref ref-type="bibr" rid="B42">Jankowiak et al. (2019b)</xref>. In this study <italic><tp:taxon-name><tp:taxon-name-part taxon-name-part-type="genus" reg="Sporothrix">S.</tp:taxon-name-part><tp:taxon-name-part taxon-name-part-type="species" reg="undulata">undulata</tp:taxon-name-part></tp:taxon-name></italic> was isolated from wounds on hardwood trees and from adults of nitidulid beetles (<italic><tp:taxon-name><tp:taxon-name-part taxon-name-part-type="genus" reg="Coleoptera">Coleoptera</tp:taxon-name-part></tp:taxon-name></italic>: <italic><tp:taxon-name><tp:taxon-name-part taxon-name-part-type="genus" reg="Nitidulidae">Nitidulidae</tp:taxon-name-part></tp:taxon-name></italic>), which visited wounds on <italic><tp:taxon-name><tp:taxon-name-part taxon-name-part-type="genus" reg="Quercus">Quercus</tp:taxon-name-part><tp:taxon-name-part taxon-name-part-type="species" reg="robur">robur</tp:taxon-name-part></tp:taxon-name></italic>.</p></tp:treatment-sec><ref-list><ref id="B42"><mixed-citation xmlns:xlink="http://www.w3.org/1999/xlink" xlink:type="simple"><person-group><name name-style="western"><surname>Jankowiak</surname><given-names>R</given-names></name><name name-style="western"><surname>Bilański</surname><given-names>P</given-names></name><name name-style="western"><surname>Ostafińska</surname><given-names>A</given-names></name><name name-style="western"><surname>Linnakoski</surname><given-names>R</given-names></name></person-group> (<year>2019b</year>) <article-title><tp:taxon-name><tp:taxon-name-part taxon-name-part-type="genus">Ophiostomatales</tp:taxon-name-part></tp:taxon-name> associated with wounds on hardwood trees in Poland.</article-title><source>Plant Pathology</source><volume>68</volume>: <fpage>1407</fpage>–<lpage>1424</lpage>. <ext-link xlink:type="simple" ext-link-type="doi" xlink:href="10.1111/ppa.13061">https://doi.org/10.1111/ppa.13061</ext-link></mixed-citation></ref></ref-list></tp:taxon-treatment>
