# Supplementary material for: Six new species of Sporothrix from hardwood trees in Poland
Source: MycoKeys. 2021 Aug 4;82:1–32. doi: 10.3897/mycokeys.82.66603 (PMC8357686; doi:10.3897/mycokeys.82.66603)
Supplement: XML Treatment for Sporothrix cavum [file mycokeys.82.66603-treatment6.xml]

<!DOCTYPE tp:taxon-treatment
  PUBLIC "-//TaxonX//DTD Taxonomic Treatment Publishing DTD v0 20100105//EN" "tax-treatment-NSO.dtd">
<tp:taxon-treatment xmlns:tp="http://www.plazi.org/taxpub"><tp:treatment-meta><kwd-group><label>Taxon classification</label><kwd><named-content xmlns:xlink="http://www.w3.org/1999/xlink" content-type="kingdom">Fungi</named-content></kwd><kwd><named-content xmlns:xlink="http://www.w3.org/1999/xlink" content-type="order">Ophiostomatales</named-content></kwd><kwd><named-content xmlns:xlink="http://www.w3.org/1999/xlink" content-type="family">Ophiostomataceae</named-content></kwd></kwd-group><mixed-citation publication-type="journal"><person-group><name><surname>Ostafińska</surname><given-names>Agnieszka</given-names></name><name><surname>Jankowiak</surname><given-names>Robert</given-names></name><name><surname>Bilański</surname><given-names>Piotr</given-names></name><name><surname>Solheim</surname><given-names>Halvor</given-names></name><name><surname>Wingfield</surname><given-names>Michael J.</given-names></name></person-group><article-title>Six new species of <italic><tp:taxon-name><tp:taxon-name-part taxon-name-part-type="genus" reg="Sporothrix">Sporothrix</tp:taxon-name-part></tp:taxon-name></italic> from hardwood trees in Poland</article-title><source>MycoKeys</source><day>04</day><month>8</month><year>2021</year><volume>82</volume><fpage>1</fpage><lpage>32</lpage><pub-id pub-id-type="doi">10.3897/mycokeys.82.66603</pub-id></mixed-citation></tp:treatment-meta><tp:nomenclature><tp:taxon-name>
            <object-id xmlns:xlink="http://www.w3.org/1999/xlink" content-type="arpha" xlink:type="simple">BF96F230-1FED-5278-ACC6-99C26046F595</object-id>
            <tp:taxon-name-part taxon-name-part-type="genus" reg="Sporothrix">Sporothrix</tp:taxon-name-part>
            <tp:taxon-name-part taxon-name-part-type="species" reg="cavum">cavum</tp:taxon-name-part>
            <object-id xmlns:xlink="http://www.w3.org/1999/xlink" content-type="mycobank" xlink:type="simple">840479</object-id>
          </tp:taxon-name><tp:taxon-authority>R. Jankowiak</tp:taxon-authority><tp:taxon-status xmlns:xlink="http://www.w3.org/1999/xlink" xlink:type="simple">sp. nov.</tp:taxon-status><xref ref-type="fig" rid="F11">Fig. 11</xref></tp:nomenclature><tp:treatment-sec sec-type="etymology" id="SECID0EASCI"><title>Etymology.</title><p>From Latin, referring to the hollow cavities produced by woodpeckers and from which this fungus was collected.</p></tp:treatment-sec><tp:treatment-sec sec-type="material" id="SECID0EFSCI"><title>Type.</title><p>Poland, Małopolskie Province, Kraków, from the cavity of <italic><tp:taxon-name><tp:taxon-name-part taxon-name-part-type="genus" reg="Dendrocopos">Dendrocopos</tp:taxon-name-part><tp:taxon-name-part taxon-name-part-type="species" reg="major">major</tp:taxon-name-part></tp:taxon-name></italic> on <italic><tp:taxon-name><tp:taxon-name-part taxon-name-part-type="genus" reg="Salix">Salix</tp:taxon-name-part><tp:taxon-name-part taxon-name-part-type="species" reg="fragilis">fragilis</tp:taxon-name-part></tp:taxon-name></italic>, December 2015, <italic>R. Jankowiak</italic>, (O-F-258637 <bold><italic>holotype</italic></bold>, culture ex-type <abbrev xmlns:xlink="http://www.w3.org/1999/xlink" content-type="institution" xlink:title="Westerdijk Fungal Biodiversity Institute, Utrecht, The Netherlands" id="ABBRID0EGTCI" xlink:type="simple">CBS</abbrev> 147943).</p></tp:treatment-sec><tp:treatment-sec sec-type="description" id="SECID0ELTCI"><title>Description.</title><p>Sexual morph not observed. Asexual structures produced on sterilized beech twigs placed on the surface of malt agar in Petri dishes. <italic>Conidiophores</italic> hyaline, micronematous, simple, straight, simple or branched, bearing several conidiogenous cells, either borne on vegetative hyphae or on upright hyphae. <italic>Conidiogenous cells</italic> blastic, cylindrical, terminal, lateral or intercalary, straight or curved, slightly tapering toward the apex, swollen apical part forming conidia by sympodial proliferation on well-developed denticles, (2.8–)11.5–32.8(–54.4) μm long, (0.7–)1.1–1.7(–2.4) μm wide at the base. Apical part with denticles (1.2–)1.5–2.8(–4.4) μm long and (1.4–)1.8–2.6(–3.1) μm wide, individual denticles often formed below aplical part. <italic>Conidia</italic> hyaline, unicellular, smooth, obovoid, with pointed bases, (3.1–)3.6–5.5(–7.8) × (1.7–)2–2.7(–3.2) μm, formed on terminal or lateral denticles, either directly on the side of vegetative hyphae. <italic>Culture characteristics</italic>: Cultures having optimum growth at 25 °C (1.7 mm/d) followed by at 30 °C (1.5 mm/d), growing well at 35 °C (0.6 mm/d), greyish green, with a darker centre, flat, growing in a circular pattern with smooth margins and abundant aerial mycelium.</p><fig id="F11" position="float" orientation="portrait"><object-id xmlns:xlink="http://www.w3.org/1999/xlink" content-type="doi" xlink:type="simple">10.3897/mycokeys.82.66603.figure11</object-id><object-id xmlns:xlink="http://www.w3.org/1999/xlink" content-type="arpha" xlink:type="simple">3D6889E8-6A3E-51DC-9B08-3C6D33342719</object-id><label>Figure 11.</label><caption><p><italic><tp:taxon-name><tp:taxon-name-part taxon-name-part-type="genus" reg="Sporothrix">Sporothrix</tp:taxon-name-part><tp:taxon-name-part taxon-name-part-type="species" reg="cavum">cavum</tp:taxon-name-part></tp:taxon-name></italic> sp. nov. (<abbrev xmlns:xlink="http://www.w3.org/1999/xlink" content-type="institution" xlink:title="Westerdijk Fungal Biodiversity Institute, Utrecht, The Netherlands" id="ABBRID0EMUCI" xlink:type="simple">CBS</abbrev> 147943) <bold>a–c</bold> conidiogenous cell with an inflated cluster of denticles at the apex and below apex <bold>d</bold> conidiogenous cells arising directly from hyphae <bold>e</bold> conidia <bold>f</bold> fourteen-day-old culture on <abbrev xmlns:xlink="http://www.w3.org/1999/xlink" xlink:title="Malt Extrat Agar" id="ABBRID0EZUCI" xlink:type="simple">MEA</abbrev>. Scale bars: 10 μm (<bold>a</bold>), 25 μm (<bold>b</bold>), 10 μm (<bold>c–e</bold>).</p></caption><graphic xmlns:xlink="http://www.w3.org/1999/xlink" xlink:href="mycokeys-82-001-g011.jpg" position="float" orientation="portrait" xlink:type="simple" id="oo_574239.jpg"><uri content-type="original_file" xlink:type="simple">https://binary.pensoft.net/fig/574239</uri></graphic></fig></tp:treatment-sec><tp:treatment-sec sec-type="host" id="SECID0EIVCI"><title>Host tree.</title><p><italic><tp:taxon-name><tp:taxon-name-part taxon-name-part-type="genus" reg="Malus">Malus</tp:taxon-name-part><tp:taxon-name-part taxon-name-part-type="species" reg="domestica">domestica</tp:taxon-name-part></tp:taxon-name></italic>, <italic><tp:taxon-name><tp:taxon-name-part taxon-name-part-type="genus" reg="Salix">Salix</tp:taxon-name-part><tp:taxon-name-part taxon-name-part-type="species" reg="fragilis">fragilis</tp:taxon-name-part></tp:taxon-name></italic></p></tp:treatment-sec><tp:treatment-sec sec-type="Insect vector" id="SECID0EDWCI"><title>Insect vector.</title><p>unknown</p></tp:treatment-sec><tp:treatment-sec sec-type="distribution" id="SECID0EIWCI"><title>Distribution.</title><p>Poland</p></tp:treatment-sec><tp:treatment-sec sec-type="Additional specimen examined" id="SECID0ENWCI"><title>Additional specimen examined.</title><p>Poland, Małopolskie Province, Książ Wielki, from the cavity of <italic><tp:taxon-name><tp:taxon-name-part taxon-name-part-type="genus" reg="Dendrocopos">Dendrocopos</tp:taxon-name-part><tp:taxon-name-part taxon-name-part-type="species" reg="medius">medius</tp:taxon-name-part></tp:taxon-name></italic> on <italic><tp:taxon-name><tp:taxon-name-part taxon-name-part-type="genus" reg="Malus">Malus</tp:taxon-name-part><tp:taxon-name-part taxon-name-part-type="species" reg="domestica">domestica</tp:taxon-name-part></tp:taxon-name></italic>, (O-F-258638, cultures ex-paratype KFL=NRFI 35614DR).</p></tp:treatment-sec><tp:treatment-sec sec-type="notes" id="SECID0EJXCI"><title>Notes.</title><p>This species is phylogenetically distinct from the other <italic><tp:taxon-name><tp:taxon-name-part taxon-name-part-type="genus" reg="Sporothrix">Sporothrix</tp:taxon-name-part></tp:taxon-name></italic> species based sequences for the <abbrev xmlns:xlink="http://www.w3.org/1999/xlink" xlink:title="internal transcribed spacer" id="ABBRID0EWXCI" xlink:type="simple">ITS</abbrev>, <abbrev xmlns:xlink="http://www.w3.org/1999/xlink" xlink:title="beta tubulin" id="ABBRID0E1XCI" xlink:type="simple">βT</abbrev>, <abbrev xmlns:xlink="http://www.w3.org/1999/xlink" xlink:title="calmodulin" id="ABBRID0E5XCI" xlink:type="simple">CAL</abbrev> and <abbrev xmlns:xlink="http://www.w3.org/1999/xlink" xlink:title="translation elongation factor 1-alpha" id="ABBRID0ECYCI" xlink:type="simple">TEF1-α</abbrev> regions. <italic><tp:taxon-name><tp:taxon-name-part taxon-name-part-type="genus" reg="Sporothrix">Sporothrix</tp:taxon-name-part><tp:taxon-name-part taxon-name-part-type="species" reg="cavum">cavum</tp:taxon-name-part></tp:taxon-name></italic> is related to <italic><tp:taxon-name><tp:taxon-name-part taxon-name-part-type="genus" reg="Sporothrix">S.</tp:taxon-name-part><tp:taxon-name-part taxon-name-part-type="species" reg="polyporicola">polyporicola</tp:taxon-name-part></tp:taxon-name></italic> based on analyses of the <abbrev xmlns:xlink="http://www.w3.org/1999/xlink" xlink:title="internal transcribed spacer" id="ABBRID0E3YCI" xlink:type="simple">ITS</abbrev> sequences. However, <italic><tp:taxon-name><tp:taxon-name-part taxon-name-part-type="genus" reg="Sporothrix">S.</tp:taxon-name-part><tp:taxon-name-part taxon-name-part-type="species" reg="cavum">cavum</tp:taxon-name-part></tp:taxon-name></italic> in contrast to <italic><tp:taxon-name><tp:taxon-name-part taxon-name-part-type="genus" reg="Sporothrix">S.</tp:taxon-name-part><tp:taxon-name-part taxon-name-part-type="species" reg="polyporicola">polyporicola</tp:taxon-name-part></tp:taxon-name></italic>, does not produce a sexual morph (<xref ref-type="bibr" rid="B7">Constantinescu and Ryman 1989</xref>). In addition, <italic><tp:taxon-name><tp:taxon-name-part taxon-name-part-type="genus" reg="Sporothrix">S.</tp:taxon-name-part><tp:taxon-name-part taxon-name-part-type="species" reg="cavum">cavum</tp:taxon-name-part></tp:taxon-name></italic> has obovoid and short conidia (3.1–7.8 μm), whereas <italic><tp:taxon-name><tp:taxon-name-part taxon-name-part-type="genus" reg="Sporothrix">S.</tp:taxon-name-part><tp:taxon-name-part taxon-name-part-type="species" reg="polyporicola">polyporicola</tp:taxon-name-part></tp:taxon-name></italic> has clavate and longer conidia (6–14 μm) (<xref ref-type="bibr" rid="B7">Constantinescu and Ryman 1989</xref>).</p><p><italic><tp:taxon-name><tp:taxon-name-part taxon-name-part-type="genus" reg="Sporothrix">Sporothrix</tp:taxon-name-part><tp:taxon-name-part taxon-name-part-type="species" reg="cavum">cavum</tp:taxon-name-part></tp:taxon-name></italic> was represented by two isolates collected from the cavities produced by the woodpeckers <italic><tp:taxon-name><tp:taxon-name-part taxon-name-part-type="genus" reg="Dendrocopos">Dendrocopos</tp:taxon-name-part><tp:taxon-name-part taxon-name-part-type="species" reg="major">major</tp:taxon-name-part></tp:taxon-name></italic> on <italic><tp:taxon-name><tp:taxon-name-part taxon-name-part-type="genus" reg="Salix">Salix</tp:taxon-name-part><tp:taxon-name-part taxon-name-part-type="species" reg="fragilis">fragilis</tp:taxon-name-part></tp:taxon-name></italic> and <italic><tp:taxon-name><tp:taxon-name-part taxon-name-part-type="genus" reg="Dendrocopos">Dendrocopos</tp:taxon-name-part><tp:taxon-name-part taxon-name-part-type="species" reg="medius">medius</tp:taxon-name-part></tp:taxon-name></italic> on <italic><tp:taxon-name><tp:taxon-name-part taxon-name-part-type="genus" reg="Malus">Malus</tp:taxon-name-part><tp:taxon-name-part taxon-name-part-type="species" reg="domestica">domestica</tp:taxon-name-part></tp:taxon-name></italic>. It corresponds to <italic><tp:taxon-name><tp:taxon-name-part taxon-name-part-type="genus" reg="Sporothrix">Sporothrix</tp:taxon-name-part></tp:taxon-name></italic> sp. 18 in the study of <xref ref-type="bibr" rid="B43">Jankowiak et al. (2019c)</xref>.</p></tp:treatment-sec><ref-list><ref id="B7"><mixed-citation xmlns:xlink="http://www.w3.org/1999/xlink" xlink:type="simple"><person-group><name name-style="western"><surname>Constantinescu</surname><given-names>O</given-names></name><name name-style="western"><surname>Ryman</surname><given-names>S</given-names></name></person-group> (<year>1989</year>) <article-title>A new <italic><tp:taxon-name><tp:taxon-name-part taxon-name-part-type="genus">Ophiostoma</tp:taxon-name-part></tp:taxon-name></italic> on polypores.</article-title><source>Mycotaxon</source><volume>34</volume>: <fpage>637</fpage>–<lpage>642</lpage>.</mixed-citation></ref><ref id="B43"><mixed-citation xmlns:xlink="http://www.w3.org/1999/xlink" xlink:type="simple"><person-group><name name-style="western"><surname>Jankowiak</surname><given-names>R</given-names></name><name name-style="western"><surname>Ciach</surname><given-names>M</given-names></name><name name-style="western"><surname>Bilański</surname><given-names>P</given-names></name><name name-style="western"><surname>Linnakoski</surname><given-names>R</given-names></name></person-group> (<year>2019c</year>) Diversity of wood-inhabiting fungi in woodpecker nest cavities in southern Poland. Acta Mycologica 54: e1126. <ext-link xlink:type="simple" ext-link-type="doi" xlink:href="10.5586/am.1126">https://doi.org/10.5586/am.1126</ext-link></mixed-citation></ref></ref-list></tp:taxon-treatment>
